# Supplementary material for: Role of Phagocytosis in the Pro-Inflammatory Response in LDL-Induced Foam Cell Formation; a Transcriptome Analysis
Source: Int J Mol Sci. 2020 Jan 27;21(3):817. doi: 10.3390/ijms21030817 (PMC7037225; doi:10.3390/ijms21030817)
Supplement: Supplementary file 1 [file ijms-21-00817-s001.zip]

Archive with 3 entries (3 files):
- ZIP SUPPLEMENTARY/Venn analysis Ath_Latex_Native_TRANSPATH_MasterReg_Dn.zip
- ZIP SUPPLEMENTARY/Venn analysis Ath_Latex_Native_TRANSPATH_MasterReg_Up.zip
- ZIP SUPPLEMENTARY/vulcano plot.xlsx
