# Supplementary material for: Role of Phagocytosis in the Pro-Inflammatory Response in LDL-Induced Foam Cell Formation; a Transcriptome Analysis
Source: Int J Mol Sci. 2020 Jan 27;21(3):817. doi: 10.3390/ijms21030817 (PMC7037225; doi:10.3390/ijms21030817)
Supplement: Supplementary file 1 [file ijms-21-00817-s001.zip › ZIP SUPPLEMENTARY/vulcano plot.xlsx]

## Sheet: Ox vs Control
ID	logFC	logCPM	PValue	FDR		log2 fold change	-LOG10 p-value
ENSG00000000419	0.0770293	4.92056	0.839277	1		0.0770293	0.0760946
ENSG00000000457	-0.0169405	3.50425	0.967242	1		-0.0169405	0.0144649
ENSG00000000460	0.174774	2.08008	0.772292	1		0.174774	0.112219
ENSG00000000938	0.41874	8.85684	0.375825	1		0.41874	0.425014
ENSG00000000971	-1.23512	1.71863	0.115915	1		-1.23512	0.93586
ENSG00000001036	0.459534	7.02361	0.158777	1		0.459534	0.799213
ENSG00000001084	-0.125365	6.60652	0.703095	1		-0.125365	0.152986
ENSG00000001167	-0.0284272	5.29553	0.931548	1		-0.0284272	0.030795
ENSG00000001460	0.665885	1.69439	0.525714	1		0.665885	0.279251
ENSG00000001461	0.0791054	4.11381	0.849148	1		0.0791054	0.0710165
ENSG00000001497	0.184668	4.46111	0.627121	1		0.184668	0.202648
ENSG00000001561	1.40287	3.78115	0.168403	1		1.40287	0.773651
ENSG00000001629	-0.138676	6.00028	0.724374	1		-0.138676	0.140037
ENSG00000001630	-2.58107	3.54812	3.36757e-05	0.0117479		-2.58107	4.47268
ENSG00000001631	-0.671447	5.21458	0.201777	1		-0.671447	0.695129
ENSG00000002016	0.520465	2.78484	0.342093	1		0.520465	0.465855
ENSG00000002330	-0.149065	3.38314	0.818177	1		-0.149065	0.087153
ENSG00000002549	-0.124964	6.95396	0.787673	1		-0.124964	0.103654
ENSG00000002586	-0.436401	8.61327	0.478727	1		-0.436401	0.319912
ENSG00000002587	1.77287	3.75023	0.00166436	0.214058		1.77287	2.77875
ENSG00000002726	-0.963826	0.988285	0.171728	1		-0.963826	0.765158
ENSG00000002822	-0.128188	5.48452	0.800471	1		-0.128188	0.0966546
ENSG00000002834	0.38293	9.07235	0.342243	1		0.38293	0.465665
ENSG00000002919	-0.0736779	5.03921	0.844084	1		-0.0736779	0.0736145
ENSG00000002933	-0.0809707	7.85943	0.863361	1		-0.0809707	0.0638074
ENSG00000003056	0.407579	8.75445	0.251027	1		0.407579	0.60028
ENSG00000003096	-3.98207	4.53329	0.0235957	0.640755		-3.98207	1.62717
ENSG00000003147	-0.927446	1.7009	0.172159	1		-0.927446	0.764069
ENSG00000003393	-0.0224165	5.5498	0.944606	1		-0.0224165	0.0247493
ENSG00000003400	0.227245	4.66549	0.705326	1		0.227245	0.15161
ENSG00000003402	0.754046	8.61682	0.0460765	0.823617		0.754046	1.33652
ENSG00000003436	1.19653	5.01666	0.0243421	0.650273		1.19653	1.61364
ENSG00000003509	0.195457	3.19464	0.675537	1		0.195457	0.170351
ENSG00000003756	-0.245155	6.6327	0.436521	1		-0.245155	0.359994
ENSG00000003987	-0.0284868	1.20933	0.974357	1		-0.0284868	0.0112817
ENSG00000004059	-0.439858	6.22271	0.220191	1		-0.439858	0.657201
ENSG00000004139	-0.56713	2.09486	0.457036	1		-0.56713	0.340049
ENSG00000004142	0.104918	5.9451	0.750391	1		0.104918	0.124712
ENSG00000004399	-0.110643	9.55973	0.808414	1		-0.110643	0.092366
ENSG00000004455	0.276204	5.07301	0.433962	1		0.276204	0.362549
ENSG00000004468	-1.21619	3.0058	0.291189	1		-1.21619	0.535824
ENSG00000004478	0.702341	6.77058	0.0569626	0.878164		0.702341	1.24441
ENSG00000004487	-0.0886492	5.84495	0.806106	1		-0.0886492	0.0936078
ENSG00000004534	-0.112858	6.07086	0.725539	1		-0.112858	0.139339
ENSG00000004660	-0.522959	4.8048	0.349066	1		-0.522959	0.457093
ENSG00000004700	0.126242	5.59037	0.713921	1		0.126242	0.14635
ENSG00000004766	-0.217612	5.55233	0.523447	1		-0.217612	0.281127
ENSG00000004777	-0.345307	0.695836	0.778795	1		-0.345307	0.108577
ENSG00000004779	0.116136	5.20283	0.731585	1		0.116136	0.135735
ENSG00000004799	0.859355	4.15978	0.384064	1		0.859355	0.415596
ENSG00000004809	1.25224	1.46277	0.248638	1		1.25224	0.604433
ENSG00000004846	1.17467	2.35952	0.133773	1		1.17467	0.873632
ENSG00000004864	0.274429	5.35924	0.411007	1		0.274429	0.386151
ENSG00000004866	-0.235637	4.533	0.598295	1		-0.235637	0.223085
ENSG00000004897	-0.177382	6.21106	0.674678	1		-0.177382	0.170903
ENSG00000004961	0.0174667	4.90049	0.962984	1		0.0174667	0.0163808
ENSG00000004975	-0.235269	5.69495	0.644429	1		-0.235269	0.190825
ENSG00000005007	0.00335689	6.98713	0.993074	1		0.00335689	0.00301848
ENSG00000005020	-0.321175	7.38847	0.331444	1		-0.321175	0.47959
ENSG00000005022	0.045967	7.86038	0.886111	1		0.045967	0.0525119
ENSG00000005059	-0.500495	4.47479	0.272443	1		-0.500495	0.564724
ENSG00000005075	0.401164	4.33946	0.557136	1		0.401164	0.254039
ENSG00000005100	-0.236329	4.60593	0.643893	1		-0.236329	0.191186
ENSG00000005156	0.232294	4.05178	0.65778	1		0.232294	0.18192
ENSG00000005175	0.255509	4.71713	0.544785	1		0.255509	0.263775
ENSG00000005189	0.110843	0.503475	0.872221	1		0.110843	0.0593735
ENSG00000005194	0.25605	4.81443	0.485765	1		0.25605	0.313574
ENSG00000005206	-0.144583	3.64641	0.76453	1		-0.144583	0.116605
ENSG00000005238	0.0888655	6.3363	0.787771	1		0.0888655	0.1036
ENSG00000005243	-1.19767	1.71636	0.186432	1		-1.19767	0.729479
ENSG00000005249	-2.51743	3.26333	0.000978188	0.173169		-2.51743	3.00958
ENSG00000005302	-0.143028	5.10702	0.660664	1		-0.143028	0.180019
ENSG00000005339	-0.0565534	6.75894	0.873663	1		-0.0565534	0.0586559
ENSG00000005379	-1.18497	0.704645	0.213129	1		-1.18497	0.671358
ENSG00000005381	-0.449658	1.12953	0.503874	1		-0.449658	0.297678
ENSG00000005436	0.0374033	3.86992	0.949657	1		0.0374033	0.0224333
ENSG00000005469	-0.155643	4.21975	0.686582	1		-0.155643	0.163307
ENSG00000005471	-1.38494	2.07917	0.437872	1		-1.38494	0.358653
ENSG00000005483	-0.0673542	6.95046	0.818487	1		-0.0673542	0.0869883
ENSG00000005486	0.797923	5.33635	0.136941	1		0.797923	0.863467
ENSG00000005700	0.168261	6.4441	0.638331	1		0.168261	0.194954
ENSG00000005801	0.0986209	3.67401	0.82026	1		0.0986209	0.0860482
ENSG00000005810	0.0403917	7.36398	0.920549	1		0.0403917	0.0359532
ENSG00000005812	-0.245983	6.4017	0.454353	1		-0.245983	0.342606
ENSG00000005844	-0.9681	7.03372	0.0739278	0.959836		-0.9681	1.13119
ENSG00000005882	-0.762541	3.44435	0.10592	1		-0.762541	0.975023
ENSG00000005884	-0.216913	5.71003	0.805017	1		-0.216913	0.0941951
ENSG00000005889	-0.0937616	5.61056	0.815949	1		-0.0937616	0.0883369
ENSG00000005893	-0.150464	9.37885	0.643739	1		-0.150464	0.19129
ENSG00000006007	0.204753	7.15781	0.633712	1		0.204753	0.198108
ENSG00000006015	-0.155792	5.01277	0.793333	1		-0.155792	0.100544
ENSG00000006025	-1.52828	2.18106	0.121679	1		-1.52828	0.914783
ENSG00000006062	0.451763	4.79009	0.297145	1		0.451763	0.527031
ENSG00000006118	0.546648	4.89849	0.557222	1		0.546648	0.253971
ENSG00000006125	-0.162126	7.41389	0.60422	1		-0.162126	0.218805
ENSG00000006194	-0.372815	5.10754	0.391953	1		-0.372815	0.406766
ENSG00000006282	0.400017	4.18024	0.286899	1		0.400017	0.542271
ENSG00000006283	-1.34881	1.10807	0.372312	1		-1.34881	0.429093
ENSG00000006327	0.566068	3.98997	0.315194	1		0.566068	0.501422
ENSG00000006432	-1.60556	1.15346	0.16226	1		-1.60556	0.789789
ENSG00000006451	0.322442	7.43884	0.397761	1		0.322442	0.400378
ENSG00000006453	-0.717312	2.84272	0.301349	1		-0.717312	0.520931
ENSG00000006459	0.0643681	6.33019	0.860413	1		0.0643681	0.0652932
ENSG00000006530	0.429006	3.64017	0.368871	1		0.429006	0.433125
ENSG00000006534	-0.0182072	6.65777	0.973191	1		-0.0182072	0.011802
ENSG00000006576	-0.234307	5.60722	0.534124	1		-0.234307	0.272358
ENSG00000006607	0.193317	4.66663	0.604885	1		0.193317	0.218327
ENSG00000006625	0.0660266	5.19261	0.858424	1		0.0660266	0.0662981
ENSG00000006634	0.233525	3.29027	0.631185	1		0.233525	0.199843
ENSG00000006638	1.43417	-0.0488434	0.197406	1		1.43417	0.704641
ENSG00000006652	-0.566089	5.1931	0.403842	1		-0.566089	0.393789
ENSG00000006695	-0.0677534	4.00865	0.884548	1		-0.0677534	0.0532784
ENSG00000006704	-0.554074	4.11872	0.279705	1		-0.554074	0.5533
ENSG00000006712	-0.365843	4.94778	0.36231	1		-0.365843	0.440919
ENSG00000006715	-0.118429	7.05981	0.694664	1		-0.118429	0.158225
ENSG00000006740	-2.5679	1.03343	0.0470957	0.824664		-2.5679	1.32702
ENSG00000006744	-0.147744	5.24431	0.679721	1		-0.147744	0.167669
ENSG00000006747	-0.402696	4.80293	0.516251	1		-0.402696	0.287139
ENSG00000006756	0.0590959	5.42936	0.913056	1		0.0590959	0.0395028
ENSG00000006757	0.165481	2.85841	0.7945	1		0.165481	0.099906
ENSG00000006831	-0.235709	6.39511	0.427428	1		-0.235709	0.369137
ENSG00000006837	-0.478217	1.51522	0.487065	1		-0.478217	0.312413
ENSG00000007038	-0.105431	0.91972	0.958365	1		-0.105431	0.0184691
ENSG00000007047	-0.204117	4.79299	0.639281	1		-0.204117	0.194308
ENSG00000007080	0.066943	5.43568	0.868485	1		0.066943	0.0612377
ENSG00000007129	0.250378	0.733647	0.804556	1		0.250378	0.0944436
ENSG00000007168	-0.235523	7.48639	0.522363	1		-0.235523	0.282028
ENSG00000007202	-0.127351	8.26619	0.72712	1		-0.127351	0.138394
ENSG00000007237	-0.53797	8.39311	0.278081	1		-0.53797	0.555828
ENSG00000007255	-1.06001	3.79179	0.134384	1		-1.06001	0.871653
ENSG00000007264	1.59032	6.13735	0.0413079	0.798895		1.59032	1.38397
ENSG00000007341	-0.694849	3.31974	0.190375	1		-0.694849	0.720391
ENSG00000007372	-0.742793	0.900894	0.333499	1		-0.742793	0.476906
ENSG00000007376	0.307887	4.1738	0.544154	1		0.307887	0.264278
ENSG00000007384	0.011565	4.25685	0.983498	1		0.011565	0.00722655
ENSG00000007392	-0.0854699	4.85454	0.813722	1		-0.0854699	0.0895239
ENSG00000007520	0.215681	4.67878	0.685097	1		0.215681	0.164248
ENSG00000007541	-0.22094	4.85309	0.627638	1		-0.22094	0.202291
ENSG00000007545	0.424973	3.77629	0.305645	1		0.424973	0.514782
ENSG00000007923	-0.114425	5.2356	0.803289	1		-0.114425	0.0951282
ENSG00000007944	2.0619	4.36358	7.24862e-05	0.0226252		2.0619	4.13974
ENSG00000007968	-0.433401	3.23436	0.666603	1		-0.433401	0.176133
ENSG00000008018	0.165616	6.33289	0.614755	1		0.165616	0.211298
ENSG00000008083	-0.0357888	6.22542	0.913535	1		-0.0357888	0.0392747
ENSG00000008086	-1.74762	1.7262	0.0730691	0.959836		-1.74762	1.13627
ENSG00000008118	-0.634612	2.16217	0.461355	1		-0.634612	0.335965
ENSG00000008128	0.223149	3.2745	0.68901	1		0.223149	0.161774
ENSG00000008130	-0.489484	7.35243	0.182452	1		-0.489484	0.738851
ENSG00000008256	-0.870789	4.75636	0.0169781	0.56094		-0.870789	1.77011
ENSG00000008282	-0.0554647	6.83417	0.849671	1		-0.0554647	0.070749
ENSG00000008283	0.170736	3.97308	0.757743	1		0.170736	0.120478
ENSG00000008294	0.110011	7.85786	0.733639	1		0.110011	0.134518
ENSG00000008300	-0.260301	0.863624	0.751736	1		-0.260301	0.123935
ENSG00000008324	0.0807955	3.47511	0.876121	1		0.0807955	0.0574361
ENSG00000008382	0.0899001	5.43763	0.802304	1		0.0899001	0.0956611
ENSG00000008394	1.2811	6.91368	0.00109135	0.187601		1.2811	2.96204
ENSG00000008405	-0.0261263	4.57254	0.950912	1		-0.0261263	0.0218596
ENSG00000008441	-4.41101	3.99801	0.003284	0.28328		-4.41101	2.4836
ENSG00000008513	0.420178	8.9438	0.313863	1		0.420178	0.50326
ENSG00000008516	-0.253846	4.25593	0.711799	1		-0.253846	0.147642
ENSG00000008517	-0.0448571	3.27659	0.966765	1		-0.0448571	0.0146791
ENSG00000008710	0.422277	5.40269	0.356717	1		0.422277	0.447676
ENSG00000008838	0.140435	5.98234	0.667287	1		0.140435	0.175687
ENSG00000008853	0.0670559	4.86572	0.877184	1		0.0670559	0.0569091
ENSG00000008869	-0.0964975	5.50484	0.790826	1		-0.0964975	0.101919
ENSG00000008952	0.669357	7.78435	0.0296043	0.695108		0.669357	1.52865
ENSG00000008988	-0.159756	7.3083	0.691934	1		-0.159756	0.159935
ENSG00000009307	-0.552209	9.52409	0.212792	1		-0.552209	0.672046
ENSG00000009335	0.394765	6.69366	0.219667	1		0.394765	0.658235
ENSG00000009413	0.675754	5.70952	0.211204	1		0.675754	0.675298
ENSG00000009724	-0.710943	1.28464	0.320104	1		-0.710943	0.494708
ENSG00000009780	-0.313453	4.28401	0.432535	1		-0.313453	0.363978
ENSG00000009790	-0.00511108	3.29053	1	1		-0.00511108	0
ENSG00000009830	0.38418	4.60607	0.357919	1		0.38418	0.446215
ENSG00000009844	0.103005	5.55424	0.753385	1		0.103005	0.122983
ENSG00000009954	-0.0293053	6.8264	0.92109	1		-0.0293053	0.035698
ENSG00000010017	-0.418764	5.92622	0.371283	1		-0.418764	0.430295
ENSG00000010072	-0.00436052	3.64109	1	1		-0.00436052	0
ENSG00000010165	0.231466	5.41506	0.50328	1		0.231466	0.29819
ENSG00000010219	-0.818724	4.92147	0.105606	1		-0.818724	0.97631
ENSG00000010244	-0.116543	7.3872	0.751281	1		-0.116543	0.124197
ENSG00000010256	-0.176576	7.13333	0.609804	1		-0.176576	0.21481
ENSG00000010270	0.432501	6.23877	0.184502	1		0.432501	0.733999
ENSG00000010278	-0.50226	9.9121	0.363129	1		-0.50226	0.439939
ENSG00000010292	-0.124604	5.31073	0.711458	1		-0.124604	0.14785
ENSG00000010295	-0.586734	6.32417	0.103655	1		-0.586734	0.984411
ENSG00000010310	0.843186	0.0855606	0.616342	1		0.843186	0.210178
ENSG00000010318	-0.185864	3.36928	0.695642	1		-0.185864	0.157614
ENSG00000010322	-1.00708	6.66036	0.0517471	0.845615		-1.00708	1.28611
ENSG00000010327	-0.883752	8.61856	0.107356	1		-0.883752	0.969173
ENSG00000010361	0.078821	3.42936	0.854015	1		0.078821	0.0685344
ENSG00000010404	0.0769462	7.38211	0.826233	1		0.0769462	0.0828974
ENSG00000010539	0.339195	3.59902	0.504017	1		0.339195	0.297555
ENSG00000010610	-0.660971	8.75446	0.269245	1		-0.660971	0.569852
ENSG00000010626	0.616537	2.89802	0.269858	1		0.616537	0.568865
ENSG00000010671	-0.401873	6.48024	0.206152	1		-0.401873	0.685813
ENSG00000010704	0.213255	4.85186	0.600955	1		0.213255	0.221158
ENSG00000010803	-1.00939	3.33172	0.142423	1		-1.00939	0.84642
ENSG00000010810	-0.871148	5.01996	0.311944	1		-0.871148	0.505923
ENSG00000010818	-0.47285	4.53632	0.569355	1		-0.47285	0.244617
ENSG00000011007	0.197279	6.53622	0.565675	1		0.197279	0.247433
ENSG00000011009	-0.316309	5.45197	0.391555	1		-0.316309	0.407207
ENSG00000011021	-0.612696	5.62532	0.126532	1		-0.612696	0.8978
ENSG00000011028	-1.04003	6.07208	0.241092	1		-1.04003	0.617818
ENSG00000011105	-2.82408	1.84302	0.0350611	0.752599		-2.82408	1.45517
ENSG00000011114	0.125725	6.33094	0.713287	1		0.125725	0.146736
ENSG00000011132	0.0850517	3.98438	0.844209	1		0.0850517	0.0735502
ENSG00000011143	0.209364	2.26431	0.707094	1		0.209364	0.150523
ENSG00000011198	-0.203978	5.8314	0.567393	1		-0.203978	0.246116
ENSG00000011201	-0.796309	4.40844	0.633514	1		-0.796309	0.198244
ENSG00000011243	-0.239854	5.3567	0.503211	1		-0.239854	0.29825
ENSG00000011258	-0.435769	4.48726	0.321783	1		-0.435769	0.492437
ENSG00000011260	0.162703	5.90674	0.597015	1		0.162703	0.224014
ENSG00000011275	0.105759	5.89644	0.740675	1		0.105759	0.130372
ENSG00000011295	0.532878	4.73376	0.19822	1		0.532878	0.702852
ENSG00000011304	0.289622	8.02415	0.462674	1		0.289622	0.334724
ENSG00000011347	-0.537786	1.48715	0.662039	1		-0.537786	0.179117
ENSG00000011376	0.537122	4.5014	0.143512	1		0.537122	0.843113
ENSG00000011405	-0.14006	6.08386	0.717341	1		-0.14006	0.144275
ENSG00000011422	2.04203	9.08797	0.0145728	0.530236		2.04203	1.83646
ENSG00000011426	-3.4942	1.7803	0.00418547	0.324081		-3.4942	2.37826
ENSG00000011451	-0.262311	5.10302	0.490965	1		-0.262311	0.30895
ENSG00000011454	-0.279801	6.05831	0.40909	1		-0.279801	0.388182
ENSG00000011478	1.00138	3.14482	0.0326388	0.730207		1.00138	1.48627
ENSG00000011485	-0.21017	5.44617	0.603222	1		-0.21017	0.219523
ENSG00000011523	0.412497	3.9709	0.318883	1		0.412497	0.496369
ENSG00000011566	-0.102812	5.41067	0.818849	1		-0.102812	0.0867963
ENSG00000011600	-0.277648	8.93675	0.626323	1		-0.277648	0.203202
ENSG00000011638	0.0237561	4.95121	0.952006	1		0.0237561	0.0213605
ENSG00000012048	0.255751	2.95727	0.624599	1		0.255751	0.204399
ENSG00000012061	0.539043	4.53046	0.199024	1		0.539043	0.701095
ENSG00000012124	-0.667755	6.72856	0.418201	1		-0.667755	0.378615
ENSG00000012174	0.472578	4.30535	0.348836	1		0.472578	0.457379
ENSG00000012211	-0.0562436	3.13746	0.941837	1		-0.0562436	0.0260243
ENSG00000012232	0.17831	5.6055	0.602962	1		0.17831	0.21971
ENSG00000012660	-0.310249	7.04668	0.496075	1		-0.310249	0.304453
ENSG00000012779	-0.227157	5.55826	0.530153	1		-0.227157	0.275599
ENSG00000012817	-0.0391393	5.10737	0.986851	1		-0.0391393	0.00574861
ENSG00000012822	0.303567	6.29418	0.422176	1		0.303567	0.374507
ENSG00000012963	0.213625	5.12117	0.580638	1		0.213625	0.236094
ENSG00000012983	0.124652	4.40009	0.778623	1		0.124652	0.108673
ENSG00000013016	-1.37584	3.4359	0.218793	1		-1.37584	0.659967
ENSG00000013275	-0.428916	6.10408	0.388529	1		-0.428916	0.410577
ENSG00000013288	0.0885651	7.0031	0.819592	1		0.0885651	0.0864021
ENSG00000013306	-0.0775995	6.06556	0.856619	1		-0.0775995	0.0672125
ENSG00000013364	-0.053493	8.04338	0.885327	1		-0.053493	0.0528961
ENSG00000013374	-0.278796	5.76566	0.408667	1		-0.278796	0.38863
ENSG00000013375	0.538432	4.57371	0.134643	1		0.538432	0.870815
ENSG00000013392	0.222492	2.75419	0.653252	1		0.222492	0.184919
ENSG00000013441	-0.610854	5.97415	0.124381	1		-0.610854	0.905245
ENSG00000013503	-0.546827	3.21484	0.423857	1		-0.546827	0.37278
ENSG00000013523	0.475366	6.35975	0.251845	1		0.475366	0.598867
ENSG00000013561	0.00728191	5.98438	0.981791	1		0.00728191	0.00798077
ENSG00000013563	-0.144605	4.4202	0.785567	1		-0.144605	0.104817
ENSG00000013573	-0.506457	2.30828	0.532818	1		-0.506457	0.273421
ENSG00000013583	0.204871	7.60046	0.765298	1		0.204871	0.116169
ENSG00000013588	1.49583	1.55289	0.120523	1		1.49583	0.918929
ENSG00000013619	1.07796	1.98793	0.245322	1		1.07796	0.610264
ENSG00000013725	-0.0456513	0.0158496	1	1		-0.0456513	0
ENSG00000013810	-0.0880357	4.3656	0.838226	1		-0.0880357	0.0766389
ENSG00000014123	0.156116	5.69881	0.658387	1		0.156116	0.181518
ENSG00000014138	0.100553	3.09155	0.862031	1		0.100553	0.0644772
ENSG00000014164	0.244618	4.83434	0.606962	1		0.244618	0.216838
ENSG00000014216	0.0897593	7.27888	0.822706	1		0.0897593	0.0847553
ENSG00000014257	-0.761654	2.66232	0.184537	1		-0.761654	0.733916
ENSG00000014641	-0.438045	7.46373	0.17684	1		-0.438045	0.752419
ENSG00000014824	0.0982328	5.98901	0.774646	1		0.0982328	0.110897
ENSG00000014914	-0.668016	0.783009	0.654483	1		-0.668016	0.184101
ENSG00000014919	0.249621	5.39204	0.442304	1		0.249621	0.354279
ENSG00000015133	-0.645668	5.64578	0.276426	1		-0.645668	0.558421
ENSG00000015153	-0.136426	3.63469	0.751916	1		-0.136426	0.123831
ENSG00000015171	0.0660792	6.22354	0.865895	1		0.0660792	0.0625345
ENSG00000015285	0.245121	5.81555	0.52063	1		0.245121	0.283471
ENSG00000015475	0.0582801	5.98745	0.892623	1		0.0582801	0.0493318
ENSG00000015479	-0.000104296	7.46809	0.999092	1		-0.000104296	0.000394448
ENSG00000015532	-1.19755	5.0907	0.148831	1		-1.19755	0.827307
ENSG00000015676	-0.00690686	5.85398	0.98735	1		-0.00690686	0.00552881
ENSG00000016391	0.209709	1.3586	0.855586	1		0.209709	0.0677361
ENSG00000016864	0.181958	4.66775	0.620388	1		0.181958	0.207337
ENSG00000017260	0.256235	7.37469	0.570615	1		0.256235	0.243657
ENSG00000017427	-5.95952	4.69117	0.00147701	0.207455		-5.95952	2.83062
ENSG00000017483	0.168803	0.507605	0.949209	1		0.168803	0.0226383
ENSG00000017797	0.0445225	6.7143	0.900873	1		0.0445225	0.0453365
ENSG00000018189	-0.175472	5.20481	0.642339	1		-0.175472	0.192236
ENSG00000018280	2.26611	7.90479	5.29784e-06	0.00241683		2.26611	5.2759
ENSG00000018408	-2.62013	3.09663	0.0430468	0.804683		-2.62013	1.36606
ENSG00000018510	-0.0553805	8.44031	0.896201	1		-0.0553805	0.0475947
ENSG00000018610	-0.0108848	4.26908	0.979446	1		-0.0108848	0.00901952
ENSG00000018699	0.551031	3.52072	0.197281	1		0.551031	0.704915
ENSG00000018869	-0.624037	1.9359	0.341678	1		-0.624037	0.466382
ENSG00000019144	-0.605219	4.25835	0.569993	1		-0.605219	0.244131
ENSG00000019169	-0.671577	7.69177	0.335076	1		-0.671577	0.474856
ENSG00000019485	-1.12699	2.04875	0.215496	1		-1.12699	0.666561
ENSG00000019582	-0.162805	11.8701	0.778907	1		-0.162805	0.108514
ENSG00000019991	-2.05686	3.5594	0.00145782	0.207455		-2.05686	2.8363
ENSG00000019995	-0.00987645	4.68179	0.975917	1		-0.00987645	0.0105873
ENSG00000020129	0.409385	4.0565	0.368539	1		0.409385	0.433516
ENSG00000020181	1.86146	3.44444	0.226975	1		1.86146	0.644022
ENSG00000020256	-0.210546	3.62091	0.623153	1		-0.210546	0.205405
ENSG00000020426	-0.295412	2.25453	0.699044	1		-0.295412	0.155495
ENSG00000020577	-0.523776	6.86821	0.300146	1		-0.523776	0.522668
ENSG00000020633	0.705657	5.11689	0.0896277	1		0.705657	1.04756
ENSG00000020922	-0.00602355	4.91131	0.988272	1		-0.00602355	0.00512365
ENSG00000021355	0.0210379	6.66904	0.951843	1		0.0210379	0.0214345
ENSG00000021574	0.264117	5.65516	0.441557	1		0.264117	0.355013
ENSG00000021762	-0.590204	3.66529	0.324832	1		-0.590204	0.488341
ENSG00000021776	-0.0535046	6.24541	0.883634	1		-0.0535046	0.0537276
ENSG00000022267	-6.38404	4.79099	0.00276808	0.262657		-6.38404	2.55782
ENSG00000022277	0.231628	6.33272	0.526875	1		0.231628	0.278292
ENSG00000022556	1.85618	2.68834	0.145848	1		1.85618	0.8361
ENSG00000022567	-0.499438	6.37237	0.450681	1		-0.499438	0.346131
ENSG00000022840	-0.0868726	7.40014	0.785225	1		-0.0868726	0.105006
ENSG00000022976	0.110153	2.66564	0.857726	1		0.110153	0.0666514
ENSG00000023041	0.242829	5.80048	0.439156	1		0.242829	0.357381
ENSG00000023171	-0.28093	4.86696	0.650589	1		-0.28093	0.186693
ENSG00000023191	-0.225161	8.54985	0.666002	1		-0.225161	0.176524
ENSG00000023228	-0.124462	7.15469	0.74022	1		-0.124462	0.130639
ENSG00000023287	0.321058	6.92206	0.302524	1		0.321058	0.519241
ENSG00000023318	0.0888993	6.78267	0.776345	1		0.0888993	0.109945
ENSG00000023330	0.106121	7.75848	0.82214	1		0.106121	0.0850542
ENSG00000023445	0.836719	5.81329	0.153527	1		0.836719	0.813815
ENSG00000023516	-0.132163	6.7402	0.698112	1		-0.132163	0.156075
ENSG00000023572	0.649838	3.61837	0.163507	1		0.649838	0.786462
ENSG00000023608	1.53717	4.37029	0.00216046	0.239488		1.53717	2.66545
ENSG00000023697	0.0666915	5.36288	0.860599	1		0.0666915	0.0651989
ENSG00000023734	0.144933	6.45432	0.64039	1		0.144933	0.193556
ENSG00000023839	-1.66871	1.30752	0.11061	1		-1.66871	0.956205
ENSG00000023892	-2.03494	4.1401	1.03428e-06	0.000613381		-2.03494	5.98536
ENSG00000023902	0.0367563	7.43413	0.926177	1		0.0367563	0.0333059
ENSG00000023909	0.08872	5.50289	0.870912	1		0.08872	0.0600255
ENSG00000024048	0.00207911	6.63091	0.998198	1		0.00207911	0.000783405
ENSG00000024422	-0.705068	1.69377	0.563599	1		-0.705068	0.24903
ENSG00000024862	-0.328099	4.59796	0.436915	1		-0.328099	0.359603
ENSG00000025039	-0.174136	8.13309	0.703637	1		-0.174136	0.152651
ENSG00000025156	-1.09764	3.98282	0.151028	1		-1.09764	0.820942
ENSG00000025293	-0.0752673	6.10755	0.802891	1		-0.0752673	0.0953432
ENSG00000025434	0.961389	8.6401	0.171723	1		0.961389	0.765172
ENSG00000025708	0.30474	7.03118	0.545325	1		0.30474	0.263345
ENSG00000025770	-0.705374	4.39171	0.184412	1		-0.705374	0.734212
ENSG00000025772	0.387151	3.82707	0.393227	1		0.387151	0.405357
ENSG00000025796	0.0822532	6.32455	0.838239	1		0.0822532	0.0766321
ENSG00000025800	0.151045	6.86759	0.624913	1		0.151045	0.20418
ENSG00000026025	-0.0356689	11.8997	0.924284	1		-0.0356689	0.0341946
ENSG00000026036	0.18983	0.567039	0.833188	1		0.18983	0.0792572
ENSG00000026103	-0.0103249	4.37145	0.985315	1		-0.0103249	0.00642472
ENSG00000026297	-0.633225	6.86179	0.417533	1		-0.633225	0.379309
ENSG00000026508	1.18634	10.4212	0.043262	0.804683		1.18634	1.36389
ENSG00000026652	0.575413	5.83338	0.0988745	1		0.575413	1.00492
ENSG00000026751	0.415637	9.34004	0.285466	1		0.415637	0.544446
ENSG00000026950	-0.034301	4.12319	0.945657	1		-0.034301	0.0242663
ENSG00000027001	0.0453409	4.39764	0.907558	1		0.0453409	0.0421258
ENSG00000027075	0.659214	4.6315	0.109004	1		0.659214	0.962559
ENSG00000027697	0.0970132	8.3899	0.811732	1		0.0970132	0.0905873
ENSG00000027847	0.374178	4.17025	0.344009	1		0.374178	0.46343
ENSG00000028116	0.11606	4.38093	0.803028	1		0.11606	0.0952693
ENSG00000028137	0.492257	9.51646	0.272195	1		0.492257	0.56512
ENSG00000028203	0.259533	5.09789	0.521995	1		0.259533	0.282334
ENSG00000028277	-0.872915	5.20249	0.299689	1		-0.872915	0.523329
ENSG00000028310	0.256316	4.65705	0.529059	1		0.256316	0.276496
ENSG00000028528	-0.0528341	7.89101	0.885769	1		-0.0528341	0.0526797
ENSG00000028839	-0.907553	3.77998	0.15379	1		-0.907553	0.813072
ENSG00000029153	0.620716	5.14531	0.298868	1		0.620716	0.524521
ENSG00000029363	-0.354299	6.15827	0.367077	1		-0.354299	0.435243
ENSG00000029364	0.376643	6.2897	0.255316	1		0.376643	0.592922
ENSG00000029534	-2.00457	3.56471	0.211706	1		-2.00457	0.674266
ENSG00000029639	-0.025595	2.73896	0.978766	1		-0.025595	0.00932116
ENSG00000029725	-0.0444614	6.95435	0.890198	1		-0.0444614	0.0505133
ENSG00000029993	1.16756	3.03792	0.0149948	0.535702		1.16756	1.82406
ENSG00000030066	-0.117432	5.37991	0.778263	1		-0.117432	0.108874
ENSG00000030110	0.280196	4.72299	0.468599	1		0.280196	0.329199
ENSG00000030419	-2.11576	1.89304	0.0695383	0.94913		-2.11576	1.15778
ENSG00000030582	-0.101578	12.1496	0.860095	1		-0.101578	0.0654535
ENSG00000031003	-0.191423	6.08176	0.60993	1		-0.191423	0.21472
ENSG00000031081	0.339455	7.31634	0.4865	1		0.339455	0.312917
ENSG00000031691	-0.130635	2.61152	0.853623	1		-0.130635	0.068734
ENSG00000031698	0.0567628	6.50529	0.882176	1		0.0567628	0.0544449
ENSG00000031823	-0.101314	6.14567	0.81044	1		-0.101314	0.0912794
ENSG00000032219	-0.319893	5.96102	0.36442	1		-0.319893	0.438398
ENSG00000032389	0.0464919	4.08584	0.910534	1		0.0464919	0.0407039
ENSG00000032444	0.581338	7.38427	0.287959	1		0.581338	0.540669
ENSG00000032742	-0.340719	3.56189	0.411892	1		-0.340719	0.385217
ENSG00000033011	0.298098	3.95255	0.473573	1		0.298098	0.324613
ENSG00000033030	-0.020327	4.84461	0.954368	1		-0.020327	0.0202843
ENSG00000033050	-0.158598	5.24737	0.718639	1		-0.158598	0.143489
ENSG00000033100	0.517654	6.31248	0.106628	1		0.517654	0.972129
ENSG00000033170	-0.622086	3.34105	0.345203	1		-0.622086	0.461925
ENSG00000033178	-0.154552	6.43528	0.613577	1		-0.154552	0.212131
ENSG00000033327	0.231613	6.77656	0.49342	1		0.231613	0.306783
ENSG00000033627	-0.230442	8.54985	0.538155	1		-0.230442	0.269093
ENSG00000033800	-0.111934	6.34371	0.723485	1		-0.111934	0.14057
ENSG00000033867	-0.0178541	6.11832	0.980166	1		-0.0178541	0.0087003
ENSG00000034152	0.989072	6.46506	0.0503834	0.84284		0.989072	1.29771
ENSG00000034510	-0.0169978	9.4324	0.97301	1		-0.0169978	0.0118826
ENSG00000034533	-0.190923	2.82428	0.711656	1		-0.190923	0.14773
ENSG00000034677	-0.0799371	5.70568	0.838632	1		-0.0799371	0.0764283
ENSG00000034693	-0.212515	3.54611	0.637317	1		-0.212515	0.195644
ENSG00000034713	-0.422995	6.85487	0.185008	1		-0.422995	0.732809
ENSG00000035115	0.308039	3.47387	0.555082	1		0.308039	0.255643
ENSG00000035141	0.497685	4.6882	0.195714	1		0.497685	0.708377
ENSG00000035403	-0.766737	6.7389	0.0739234	0.959836		-0.766737	1.13122
ENSG00000035664	-4.27213	2.09064	0.16892	1		-4.27213	0.772318
ENSG00000035681	0.285505	7.12251	0.459101	1		0.285505	0.338092
ENSG00000035687	-0.231231	6.47563	0.502603	1		-0.231231	0.298775
ENSG00000035862	-0.0580242	10.0086	0.907196	1		-0.0580242	0.0422989
ENSG00000035928	0.11246	5.32234	0.722707	1		0.11246	0.141038
ENSG00000036054	0.0461566	6.02871	0.902623	1		0.0461566	0.0444934
ENSG00000036257	-0.78823	7.00594	0.157941	1		-0.78823	0.801506
ENSG00000036549	-0.234547	6.26872	0.622637	1		-0.234547	0.205765
ENSG00000036672	-0.763579	3.89493	0.40395	1		-0.763579	0.393673
ENSG00000037042	0.0981775	1.7	0.892587	1		0.0981775	0.0493493
ENSG00000037241	-0.119769	3.34803	0.804688	1		-0.119769	0.0943724
ENSG00000037474	-0.0793202	6.03282	0.824977	1		-0.0793202	0.0835584
ENSG00000037637	-0.034043	5.26494	0.918551	1		-0.034043	0.0368966
ENSG00000037749	0.27178	4.63212	0.48187	1		0.27178	0.31707
ENSG00000037757	0.130669	4.14307	0.816337	1		0.130669	0.0881303
ENSG00000037897	0.929532	3.85372	0.101973	1		0.929532	0.991514
ENSG00000038002	0.40674	4.78142	0.315311	1		0.40674	0.501261
ENSG00000038210	-0.25236	5.30226	0.505916	1		-0.25236	0.295921
ENSG00000038219	0.255927	7.00593	0.383743	1		0.255927	0.415959
ENSG00000038274	0.00325746	6.6465	0.99156	1		0.00325746	0.00368081
ENSG00000038358	-0.0138136	6.02339	0.964719	1		-0.0138136	0.0155992
ENSG00000038382	0.231077	7.76173	0.522917	1		0.231077	0.281568
ENSG00000038427	1.93499	6.09829	0.174999	1		1.93499	0.756965
ENSG00000038532	0.158842	5.57061	0.622626	1		0.158842	0.205773
ENSG00000038945	-0.851968	7.66266	0.297505	1		-0.851968	0.526506
ENSG00000039068	-1.17455	0.781283	0.188677	1		-1.17455	0.72428
ENSG00000039123	0.112127	5.95675	0.753529	1		0.112127	0.1229
ENSG00000039319	0.647597	9.49222	0.172305	1		0.647597	0.763703
ENSG00000039523	-0.268234	7.19508	0.54377	1		-0.268234	0.264585
ENSG00000039560	1.7024	4.78833	0.00883045	0.438234		1.7024	2.05402
ENSG00000039650	-0.0895758	4.58095	0.825142	1		-0.0895758	0.0834714
ENSG00000040199	0.139169	3.87523	0.759731	1		0.139169	0.11934
ENSG00000040275	0.418496	2.74189	0.52526	1		0.418496	0.279626
ENSG00000040341	-0.562494	4.96747	0.134404	1		-0.562494	0.871588
ENSG00000040487	0.184187	5.24338	0.698516	1		0.184187	0.155824
ENSG00000040531	0.555486	6.18404	0.138595	1		0.555486	0.858253
ENSG00000040608	-0.592175	6.22641	0.545788	1		-0.592175	0.262976
ENSG00000040633	-0.301973	5.80172	0.375612	1		-0.301973	0.425261
ENSG00000040933	0.0108914	6.48013	0.978027	1		0.0108914	0.00964918
ENSG00000041357	-0.0469767	6.62851	0.907782	1		-0.0469767	0.0420182
ENSG00000041802	0.322328	5.18135	0.362174	1		0.322328	0.441083
ENSG00000041880	-0.640082	2.40513	0.473209	1		-0.640082	0.324947
ENSG00000041982	-3.30065	4.15451	0.0739273	0.959836		-3.30065	1.1312
ENSG00000041988	0.225843	2.90308	0.680725	1		0.225843	0.167029
ENSG00000042062	-0.420564	1.05064	0.620933	1		-0.420564	0.206955
ENSG00000042088	0.0895668	3.9414	0.835524	1		0.0895668	0.0780411
ENSG00000042286	1.01428	5.68656	0.00512464	0.348631		1.01428	2.29034
ENSG00000042317	-0.352908	2.92311	0.639851	1		-0.352908	0.193921
ENSG00000042429	0.207015	4.80793	0.556661	1		0.207015	0.254409
ENSG00000042445	0.377147	5.03185	0.351043	1		0.377147	0.45464
ENSG00000042493	-0.45571	10.9664	0.356933	1		-0.45571	0.447413
ENSG00000042753	-0.300546	7.42034	0.493055	1		-0.300546	0.307104
ENSG00000042980	0.0716678	5.03111	0.88755	1		0.0716678	0.0518074
ENSG00000043093	0.177508	6.08772	0.569374	1		0.177508	0.244603
ENSG00000043143	-0.42527	5.40981	0.261403	1		-0.42527	0.582689
ENSG00000043462	0.612258	7.57434	0.0751386	0.959836		0.612258	1.12414
ENSG00000043514	-0.16484	3.58298	0.741129	1		-0.16484	0.130106
ENSG00000044090	0.0589367	4.49849	0.895596	1		0.0589367	0.0478877
ENSG00000044115	-0.169018	8.47087	0.596033	1		-0.169018	0.22473
ENSG00000044446	-0.629664	5.16091	0.14846	1		-0.629664	0.828392
ENSG00000044459	-0.202147	4.52298	0.576199	1		-0.202147	0.239428
ENSG00000044574	-0.518017	8.68657	0.385788	1		-0.518017	0.413651
ENSG00000046647	-0.00684954	2.77396	1	1		-0.00684954	0
ENSG00000046651	0.11718	3.20435	0.811748	1		0.11718	0.0905789
ENSG00000047056	-0.173421	6.37542	0.594524	1		-0.173421	0.225831
ENSG00000047188	-0.195333	5.26985	0.573961	1		-0.195333	0.241118
ENSG00000047230	-0.726727	3.65618	0.156055	1		-0.726727	0.806724
ENSG00000047249	0.243501	7.88846	0.45425	1		0.243501	0.342705
ENSG00000047315	0.0885066	6.83088	0.776827	1		0.0885066	0.109676
ENSG00000047346	0.478853	4.78987	0.266376	1		0.478853	0.574505
ENSG00000047365	0.14515	5.18804	0.719288	1		0.14515	0.143097
ENSG00000047410	-0.481419	7.18308	0.317627	1		-0.481419	0.498083
ENSG00000047457	-2.19583	3.51133	0.180414	1		-2.19583	0.74373
ENSG00000047578	0.229402	4.94317	0.526366	1		0.229402	0.278712
ENSG00000047579	-0.491908	4.4662	0.227639	1		-0.491908	0.642754
ENSG00000047621	-0.173041	6.11649	0.640292	1		-0.173041	0.193622
ENSG00000047634	-0.360674	4.40008	0.484231	1		-0.360674	0.314948
ENSG00000047644	-0.041326	4.98935	0.927595	1		-0.041326	0.0326416
ENSG00000047648	-0.758299	1.94404	0.292568	1		-0.758299	0.533773
ENSG00000047849	-0.138371	7.69307	0.652228	1		-0.138371	0.185601
ENSG00000047932	0.266084	5.25307	0.462399	1		0.266084	0.334983
ENSG00000048028	-0.254132	5.25875	0.536756	1		-0.254132	0.270223
ENSG00000048052	-0.715631	3.29077	0.547116	1		-0.715631	0.261921
ENSG00000048140	0.141601	6.25651	0.654287	1		0.141601	0.184232
ENSG00000048162	0.223562	2.82639	0.752468	1		0.223562	0.123512
ENSG00000048342	-0.407632	1.35171	0.516778	1		-0.407632	0.286696
ENSG00000048392	0.62819	6.65531	0.111704	1		0.62819	0.951932
ENSG00000048405	-0.866225	5.63122	0.145991	1		-0.866225	0.835675
ENSG00000048471	-0.115186	7.20973	0.780562	1		-0.115186	0.107593
ENSG00000048544	0.842646	4.75616	0.170759	1		0.842646	0.767617
ENSG00000048649	-0.00903331	5.94568	0.984577	1		-0.00903331	0.00675053
ENSG00000048707	0.0314262	6.75985	0.927192	1		0.0314262	0.0328303
ENSG00000048740	-0.583772	7.45848	0.111981	1		-0.583772	0.950854
ENSG00000048828	-0.070373	7.87705	0.855182	1		-0.070373	0.0679416
ENSG00000048991	-0.571608	5.44347	0.238604	1		-0.571608	0.622323
ENSG00000049089	-0.983681	2.94912	0.0924845	1		-0.983681	1.03393
ENSG00000049130	-0.156931	1.30009	0.842446	1		-0.156931	0.0744578
ENSG00000049167	-0.0184394	3.05919	0.964498	1		-0.0184394	0.0156988
ENSG00000049239	0.548651	6.76631	0.164708	1		0.548651	0.783286
ENSG00000049245	-0.0608635	7.51123	0.859078	1		-0.0608635	0.0659672
ENSG00000049246	-0.804343	6.3956	0.17406	1		-0.804343	0.759302
ENSG00000049247	-0.233751	1.07204	0.927231	1		-0.233751	0.0328122
ENSG00000049249	1.37396	5.01773	0.00252899	0.250849		1.37396	2.59705
ENSG00000049449	0.63131	4.55529	0.243113	1		0.63131	0.614192
ENSG00000049541	-0.20183	4.17461	0.615991	1		-0.20183	0.210425
ENSG00000049618	-0.117727	6.68546	0.72271	1		-0.117727	0.141036
ENSG00000049656	0.26898	6.70533	0.387138	1		0.26898	0.412134
ENSG00000049759	1.01743	5.92601	0.0607859	0.899926		1.01743	1.2162
ENSG00000049769	0.021742	1.63901	0.972555	1		0.021742	0.012086
ENSG00000049860	0.0383211	10.4725	0.942837	1		0.0383211	0.0255633
ENSG00000049883	0.252967	1.73432	0.736776	1		0.252967	0.132665
ENSG00000050130	0.369838	5.55913	0.291162	1		0.369838	0.535866
ENSG00000050344	0.198444	3.97981	0.800875	1		0.198444	0.0964354
ENSG00000050393	0.230013	4.92664	0.565392	1		0.230013	0.24765
ENSG00000050405	-0.49818	4.10649	0.529133	1		-0.49818	0.276435
ENSG00000050426	0.040438	4.32571	0.918741	1		0.040438	0.0368068
ENSG00000050438	0.568571	5.72703	0.282604	1		0.568571	0.548821
ENSG00000050730	1.31676	4.77977	0.255368	1		1.31676	0.592833
ENSG00000050748	-0.0502361	5.52789	0.879291	1		-0.0502361	0.0558676
ENSG00000050767	0.536155	4.99161	0.5211	1		0.536155	0.283079
ENSG00000050820	-0.631803	3.6376	0.508345	1		-0.631803	0.293841
ENSG00000051009	0.3492	4.57734	0.434	1		0.3492	0.36251
ENSG00000051108	-0.626807	6.98122	0.0744942	0.959836		-0.626807	1.12788
ENSG00000051128	-0.358842	5.81105	0.605691	1		-0.358842	0.217749
ENSG00000051180	-1.77107	1.14763	0.0283682	0.677013		-1.77107	1.54717
ENSG00000051382	0.31444	6.70834	0.397032	1		0.31444	0.401174
ENSG00000051523	0.116275	8.81995	0.804035	1		0.116275	0.0947253
ENSG00000051596	0.572322	2.76611	0.310977	1		0.572322	0.507271
ENSG00000051620	0.070561	4.98161	0.898155	1		0.070561	0.0466489
ENSG00000051825	0.200932	3.8413	0.640898	1		0.200932	0.193211
ENSG00000052126	0.0370751	2.73729	0.963012	1		0.0370751	0.0163683
ENSG00000052723	0.304661	5.03711	0.397444	1		0.304661	0.400724
ENSG00000052749	0.932972	4.68512	0.0778999	0.9726		0.932972	1.10846
ENSG00000052795	0.43958	9.47624	0.26577	1		0.43958	0.575493
ENSG00000052802	-3.9004	6.63076	6.34326e-23	7.52374e-19		-3.9004	22.1977
ENSG00000052841	0.0075647	5.88463	0.984062	1		0.0075647	0.00697735
ENSG00000053254	0.150747	7.20365	0.628036	1		0.150747	0.202015
ENSG00000053371	0.221994	4.66585	0.623723	1		0.221994	0.205008
ENSG00000053372	0.487697	4.518	0.256835	1		0.487697	0.590346
ENSG00000053438	-0.299378	0.259792	0.72086	1		-0.299378	0.142149
ENSG00000053501	0.258541	2.96259	0.606305	1		0.258541	0.217309
ENSG00000053702	-0.195485	1.23751	0.783109	1		-0.195485	0.106178
ENSG00000053747	-0.251059	1.76513	0.755488	1		-0.251059	0.121773
ENSG00000053770	0.254577	6.07302	0.494874	1		0.254577	0.305506
ENSG00000053900	-0.548664	5.66039	0.158781	1		-0.548664	0.799201
ENSG00000053918	-0.420671	5.57457	0.608732	1		-0.420671	0.215574
ENSG00000054116	-0.0481776	5.95586	0.884195	1		-0.0481776	0.053452
ENSG00000054118	-0.378347	7.73712	0.278196	1		-0.378347	0.555649
ENSG00000054148	0.084836	5.26501	0.857117	1		0.084836	0.0669598
ENSG00000054219	-0.691597	3.75882	0.120384	1		-0.691597	0.919432
ENSG00000054267	0.0494985	5.81277	0.881798	1		0.0494985	0.0546309
ENSG00000054277	0.725797	4.57611	0.158974	1		0.725797	0.798673
ENSG00000054282	0.590976	4.67135	0.161415	1		0.590976	0.792056
ENSG00000054392	-0.538925	2.34826	0.366239	1		-0.538925	0.436235
ENSG00000054523	0.439555	7.53835	0.304569	1		0.439555	0.516314
ENSG00000054611	-0.248752	5.96291	0.506122	1		-0.248752	0.295745
ENSG00000054654	-1.32773	2.03508	0.191605	1		-1.32773	0.717594
ENSG00000054793	-1.38384	3.72544	0.0751442	0.959836		-1.38384	1.1241
ENSG00000054965	0.140026	6.13148	0.706072	1		0.140026	0.151151
ENSG00000054967	0.356543	6.12481	0.347732	1		0.356543	0.458755
ENSG00000054983	0.0209707	6.86236	0.960359	1		0.0209707	0.0175664
ENSG00000055044	-0.261237	5.21927	0.609435	1		-0.261237	0.215072
ENSG00000055070	0.0830668	6.77431	0.803837	1		0.0830668	0.0948319
ENSG00000055130	-0.538841	6.17223	0.262688	1		-0.538841	0.58056
ENSG00000055147	0.302105	4.42209	0.461059	1		0.302105	0.336244
ENSG00000055163	-0.512884	4.98389	0.501993	1		-0.512884	0.299302
ENSG00000055208	-0.55301	6.99446	0.117729	1		-0.55301	0.929116
ENSG00000055211	0.393472	5.91941	0.345416	1		0.393472	0.461658
ENSG00000055332	0.213225	6.05748	0.591579	1		0.213225	0.227987
ENSG00000055483	0.575141	5.53563	0.10745	1		0.575141	0.968793
ENSG00000055609	0.15934	7.23222	0.616818	1		0.15934	0.209843
ENSG00000055732	-0.170884	4.09069	0.749543	1		-0.170884	0.125204
ENSG00000055917	-0.471044	7.49104	0.242199	1		-0.471044	0.615828
ENSG00000055950	0.165158	4.52892	0.710383	1		0.165158	0.148507
ENSG00000056050	-0.643152	3.29164	0.26978	1		-0.643152	0.568991
ENSG00000056097	-0.120119	6.69901	0.757208	1		-0.120119	0.120785
ENSG00000056277	0.332532	2.4425	0.553343	1		0.332532	0.257005
ENSG00000056558	2.071	5.92772	0.0407022	0.792724		2.071	1.39038
ENSG00000056586	-0.541725	6.56675	0.226884	1		-0.541725	0.644196
ENSG00000056736	-0.277922	2.19303	0.657666	1		-0.277922	0.181994
ENSG00000056972	1.48578	3.80784	0.0157162	0.543468		1.48578	1.80365
ENSG00000057019	-0.850298	4.19833	0.0774976	0.970643		-0.850298	1.11071
ENSG00000057252	0.360122	8.85661	0.318153	1		0.360122	0.497364
ENSG00000057608	-0.105143	7.99672	0.780598	1		-0.105143	0.107572
ENSG00000057657	0.658762	4.95792	0.190312	1		0.658762	0.720535
ENSG00000057663	-0.0685188	5.48382	0.826887	1		-0.0685188	0.0825537
ENSG00000057704	1.19052	5.55205	0.0498071	0.840079		1.19052	1.30271
ENSG00000057757	-0.443568	7.32039	0.483559	1		-0.443568	0.315551
ENSG00000057935	-0.895259	3.89041	0.0528708	0.853198		-0.895259	1.27678
ENSG00000058056	0.0313806	3.55399	0.969734	1		0.0313806	0.0133475
ENSG00000058063	-0.0540857	6.82079	0.8825	1		-0.0540857	0.0542854
ENSG00000058091	0.283126	5.67641	0.581721	1		0.283126	0.235286
ENSG00000058262	0.521839	8.12593	0.0975349	1		0.521839	1.01084
ENSG00000058272	-0.451461	6.96307	0.209832	1		-0.451461	0.678128
ENSG00000058335	-0.740143	3.51034	0.196738	1		-0.740143	0.706111
ENSG00000058453	0.0435851	3.28289	0.952657	1		0.0435851	0.0210636
ENSG00000058600	0.71796	4.19629	0.0720987	0.959836		0.71796	1.14207
ENSG00000058668	-0.429643	6.22405	0.280536	1		-0.429643	0.552012
ENSG00000058673	0.0449666	6.71638	0.897137	1		0.0449666	0.047141
ENSG00000058729	-0.0241708	4.29789	0.953499	1		-0.0241708	0.0206798
ENSG00000058799	-0.0700108	5.0763	0.849107	1		-0.0700108	0.0710378
ENSG00000058804	0.560678	4.49155	0.319129	1		0.560678	0.496034
ENSG00000058866	-0.223729	1.03884	0.816191	1		-0.223729	0.0882084
ENSG00000059122	0.117947	5.20252	0.780996	1		0.117947	0.107351
ENSG00000059145	0.113384	3.16577	0.835239	1		0.113384	0.0781891
ENSG00000059377	0.374718	6.91133	0.263754	1		0.374718	0.578801
ENSG00000059378	-0.113329	7.11148	0.709423	1		-0.113329	0.149095
ENSG00000059573	-0.506479	3.07016	0.468909	1		-0.506479	0.328912
ENSG00000059588	0.423504	4.44148	0.325548	1		0.423504	0.487385
ENSG00000059691	0.181139	4.25008	0.641786	1		0.181139	0.19261
ENSG00000059728	-0.448292	7.31809	0.191158	1		-0.448292	0.718608
ENSG00000059758	-0.205497	5.28443	0.593208	1		-0.205497	0.226793
ENSG00000059769	0.221911	4.24376	0.560118	1		0.221911	0.25172
ENSG00000059804	1.02562	7.05759	0.0831289	0.994441		1.02562	1.08025
ENSG00000059915	-1.4001	1.92114	0.111396	1		-1.4001	0.953132
ENSG00000060069	0.0682478	5.27749	0.852901	1		0.0682478	0.0691014
ENSG00000060138	0.0798246	7.07735	0.807059	1		0.0798246	0.0930945
ENSG00000060237	-0.169504	8.63134	0.639352	1		-0.169504	0.19426
ENSG00000060339	-0.452938	6.31817	0.279499	1		-0.452938	0.553619
ENSG00000060491	-0.12349	6.40974	0.727838	1		-0.12349	0.137965
ENSG00000060558	0.433923	5.71127	0.386942	1		0.433923	0.412354
ENSG00000060642	0.136566	3.56463	0.762851	1		0.136566	0.11756
ENSG00000060688	-0.101691	4.83329	0.798446	1		-0.101691	0.0977546
ENSG00000060749	-0.165153	5.82971	0.663973	1		-0.165153	0.17785
ENSG00000060762	-0.508985	5.29677	0.140165	1		-0.508985	0.853361
ENSG00000060971	-0.662884	5.52293	0.0722445	0.959836		-0.662884	1.1412
ENSG00000060982	0.581861	9.32252	0.241385	1		0.581861	0.61729
ENSG00000061273	0.80722	4.75314	0.226369	1		0.80722	0.645184
ENSG00000061676	-0.638582	4.54087	0.292948	1		-0.638582	0.53321
ENSG00000061794	0.575505	5.41739	0.118612	1		0.575505	0.925873
ENSG00000061918	-1.05222	0.0463664	0.450138	1		-1.05222	0.346654
ENSG00000061936	-0.0151353	5.04947	0.964349	1		-0.0151353	0.0157657
ENSG00000061938	-0.347726	5.66627	0.458251	1		-0.347726	0.338897
ENSG00000061987	-0.174188	5.94241	0.656471	1		-0.174188	0.182785
ENSG00000062194	-0.281607	6.28221	0.523643	1		-0.281607	0.280965
ENSG00000062282	-0.941696	1.80229	0.362161	1		-0.941696	0.441098
ENSG00000062370	-0.211382	1.81613	0.740836	1		-0.211382	0.130278
ENSG00000062485	-0.123396	6.51988	0.690024	1		-0.123396	0.161136
ENSG00000062598	0.218813	6.24965	0.61396	1		0.218813	0.21186
ENSG00000062650	-0.368234	6.92329	0.361169	1		-0.368234	0.442289
ENSG00000062716	0.149244	7.44314	0.660202	1		0.149244	0.180323
ENSG00000062725	-0.263763	5.89006	0.51091	1		-0.263763	0.291655
ENSG00000062822	0.247492	4.81995	0.51457	1		0.247492	0.288555
ENSG00000063046	-0.376662	7.07086	0.249531	1		-0.376662	0.602875
ENSG00000063127	-0.247969	3.08227	0.780271	1		-0.247969	0.107754
ENSG00000063169	0.189783	3.62338	0.694398	1		0.189783	0.158392
ENSG00000063176	-0.106876	3.72223	0.80644	1		-0.106876	0.0934279
ENSG00000063177	-0.192599	7.00317	0.658794	1		-0.192599	0.181251
ENSG00000063180	-0.0239742	3.00254	0.993003	1		-0.0239742	0.00304957
ENSG00000063241	0.15473	3.50482	0.734198	1		0.15473	0.134187
ENSG00000063244	-0.276037	7.10162	0.448505	1		-0.276037	0.348233
ENSG00000063245	0.372534	6.47603	0.326247	1		0.372534	0.486453
ENSG00000063322	0.228208	5.37378	0.479026	1		0.228208	0.319641
ENSG00000063438	-0.191023	6.19356	0.676517	1		-0.191023	0.169721
ENSG00000063587	-0.626442	3.85085	0.322079	1		-0.626442	0.492037
ENSG00000063601	-0.332577	5.50753	0.42879	1		-0.332577	0.367755
ENSG00000063660	-5.85154	4.63387	0.00289776	0.268518		-5.85154	2.53794
ENSG00000063761	-0.433463	3.93282	0.325134	1		-0.433463	0.487938
ENSG00000063854	0.190522	5.26217	0.657713	1		0.190522	0.181964
ENSG00000063978	0.174147	5.84197	0.59232	1		0.174147	0.227444
ENSG00000064012	-0.0387043	4.73772	0.919208	1		-0.0387043	0.036586
ENSG00000064102	0.0287269	4.51822	0.959667	1		0.0287269	0.0178795
ENSG00000064115	0.0680954	6.60857	0.857404	1		0.0680954	0.0668147
ENSG00000064199	-0.0824947	0.952024	0.92047	1		-0.0824947	0.0359902
ENSG00000064201	-0.529293	1.75498	0.5822	1		-0.529293	0.234927
ENSG00000064225	0.265254	5.61403	0.494695	1		0.265254	0.305663
ENSG00000064313	0.0168053	5.00179	0.972373	1		0.0168053	0.0121673
ENSG00000064393	0.621227	7.28229	0.0574615	0.878164		0.621227	1.24062
ENSG00000064419	-0.0829351	6.6077	0.806497	1		-0.0829351	0.093397
ENSG00000064490	0.0884785	4.11959	0.832184	1		0.0884785	0.0797808
ENSG00000064545	0.574463	3.6616	0.187943	1		0.574463	0.725975
ENSG00000064547	-0.0119964	3.80242	0.994558	1		-0.0119964	0.00236981
ENSG00000064601	0.000301303	9.986	0.999497	1		0.000301303	0.000218632
ENSG00000064607	0.206111	6.36605	0.566021	1		0.206111	0.247168
ENSG00000064651	-0.556721	5.08109	0.397009	1		-0.556721	0.401199
ENSG00000064652	-0.512585	5.11275	0.218118	1		-0.512585	0.661308
ENSG00000064666	-0.405974	4.77326	0.374962	1		-0.405974	0.426013
ENSG00000064687	-0.725646	5.05201	0.172205	1		-0.725646	0.763954
ENSG00000064703	-0.115447	4.52674	0.754674	1		-0.115447	0.122241
ENSG00000064726	-0.104948	7.014	0.740544	1		-0.104948	0.130449
ENSG00000064763	0.343787	4.74959	0.562444	1		0.343787	0.249921
ENSG00000064886	1.52178	2.73596	0.132309	1		1.52178	0.878411
ENSG00000064932	0.298409	6.73574	0.393199	1		0.298409	0.405387
ENSG00000064933	0.351189	3.42468	0.43251	1		0.351189	0.364004
ENSG00000064961	0.202998	6.06766	0.674112	1		0.202998	0.171268
ENSG00000064989	-3.11553	3.58882	0.00568068	0.352926		-3.11553	2.2456
ENSG00000064995	0.439252	4.06788	0.434751	1		0.439252	0.36176
ENSG00000064999	0.117224	4.9565	0.727104	1		0.117224	0.138404
ENSG00000065000	0.258051	7.63279	0.449695	1		0.258051	0.347082
ENSG00000065029	-0.0148456	4.42527	0.978004	1		-0.0148456	0.00965916
ENSG00000065057	0.221932	1.33991	0.74654	1		0.221932	0.126947
ENSG00000065060	0.17375	6.28643	0.600606	1		0.17375	0.221411
ENSG00000065135	-0.374212	7.17221	0.252262	1		-0.374212	0.598149
ENSG00000065150	-0.691144	6.69774	0.266164	1		-0.691144	0.57485
ENSG00000065154	-0.334451	6.22723	0.314192	1		-0.334451	0.502805
ENSG00000065183	0.449579	4.28228	0.339668	1		0.449579	0.468945
ENSG00000065243	-0.525661	5.44386	0.196666	1		-0.525661	0.706271
ENSG00000065268	0.156799	3.95557	0.800768	1		0.156799	0.0964932
ENSG00000065308	0.229521	5.36191	0.47148	1		0.229521	0.326536
ENSG00000065357	0.447457	3.69635	0.342549	1		0.447457	0.465278
ENSG00000065413	-0.516756	5.51829	0.183352	1		-0.516756	0.736714
ENSG00000065427	0.126865	6.59528	0.695473	1		0.126865	0.157719
ENSG00000065457	0.362347	3.84922	0.419377	1		0.362347	0.377396
ENSG00000065485	0.13839	3.03271	0.836743	1		0.13839	0.0774079
ENSG00000065491	0.191956	4.7626	0.586146	1		0.191956	0.231994
ENSG00000065518	0.565581	5.62795	0.383328	1		0.565581	0.416429
ENSG00000065526	0.414721	7.12452	0.160979	1		0.414721	0.793231
ENSG00000065534	-0.0195401	2.93111	0.985096	1		-0.0195401	0.00652159
ENSG00000065548	-0.00674865	6.0464	0.985488	1		-0.00674865	0.00634861
ENSG00000065559	-0.651893	5.69407	0.228762	1		-0.651893	0.640617
ENSG00000065600	0.674721	5.63926	0.0519732	0.845615		0.674721	1.28422
ENSG00000065613	-0.0218915	6.7631	0.94371	1		-0.0218915	0.0251616
ENSG00000065615	0.22552	6.89408	0.468258	1		0.22552	0.329514
ENSG00000065621	0.468078	0.228895	0.635827	1		0.468078	0.196661
ENSG00000065665	-1.50745	3.33175	0.0818029	0.99209		-1.50745	1.08723
ENSG00000065802	-0.346365	5.62295	0.33212	1		-0.346365	0.478705
ENSG00000065809	0.769188	6.881	0.0548864	0.871496		0.769188	1.26054
ENSG00000065833	-0.0577947	5.71942	0.883184	1		-0.0577947	0.0539487
ENSG00000065882	-0.0519347	6.94735	0.889953	1		-0.0519347	0.050633
ENSG00000065883	-0.247676	5.98997	0.506133	1		-0.247676	0.295736
ENSG00000065911	0.714652	6.57462	0.108862	1		0.714652	0.963124
ENSG00000065923	0.180254	5.9087	0.713123	1		0.180254	0.146836
ENSG00000065970	0.217219	5.64333	0.492701	1		0.217219	0.307417
ENSG00000065978	-0.110035	9.15523	0.821823	1		-0.110035	0.0852216
ENSG00000065989	0.78399	6.74724	0.10019	1		0.78399	0.999177
ENSG00000066027	-0.420296	6.15484	0.293147	1		-0.420296	0.532914
ENSG00000066044	-0.312643	6.37371	0.433949	1		-0.312643	0.362562
ENSG00000066056	0.210483	3.70928	0.739574	1		0.210483	0.131018
ENSG00000066084	0.253393	6.39663	0.437906	1		0.253393	0.358619
ENSG00000066117	0.269946	4.98808	0.517776	1		0.269946	0.285858
ENSG00000066135	-0.419116	5.72357	0.350959	1		-0.419116	0.454744
ENSG00000066136	-0.0287949	5.55053	0.934673	1		-0.0287949	0.0293405
ENSG00000066185	-0.628802	0.584597	0.436955	1		-0.628802	0.359563
ENSG00000066230	-1.46397	0.753397	0.11471	1		-1.46397	0.940399
ENSG00000066279	-1.87808	0.720771	0.0273838	0.669327		-1.87808	1.56251
ENSG00000066294	0.373878	9.79811	0.366839	1		0.373878	0.435525
ENSG00000066322	-0.214581	6.7487	0.487272	1		-0.214581	0.312228
ENSG00000066336	-0.0752172	8.67341	0.841624	1		-0.0752172	0.0748818
ENSG00000066379	0.265671	3.05175	0.630362	1		0.265671	0.20041
ENSG00000066422	-0.0447199	5.1882	0.90474	1		-0.0447199	0.0434763
ENSG00000066427	0.146883	5.55275	0.710355	1		0.146883	0.148524
ENSG00000066455	0.248273	5.33908	0.463986	1		0.248273	0.333496
ENSG00000066557	0.0744216	4.27975	0.851288	1		0.0744216	0.0699235
ENSG00000066583	0.136017	4.51275	0.723581	1		0.136017	0.140513
ENSG00000066651	0.703826	2.28842	0.252438	1		0.703826	0.597845
ENSG00000066654	0.11497	5.67445	0.750216	1		0.11497	0.124813
ENSG00000066697	1.2205	6.06632	0.0177729	0.565573		1.2205	1.75024
ENSG00000066739	0.271835	5.70055	0.409051	1		0.271835	0.388222
ENSG00000066777	-0.415038	6.83438	0.376267	1		-0.415038	0.424504
ENSG00000066827	0.249209	3.15276	0.570976	1		0.249209	0.243382
ENSG00000066855	-0.00927339	4.22777	0.981214	1		-0.00927339	0.00823621
ENSG00000066923	-1.62507	2.4299	0.0042351	0.324081		-1.62507	2.37314
ENSG00000066926	-0.611801	6.57127	0.125842	1		-0.611801	0.900174
ENSG00000066933	-0.0759444	5.79783	0.834291	1		-0.0759444	0.0786826
ENSG00000067048	-0.0309668	6.12858	0.98851	1		-0.0309668	0.00501879
ENSG00000067057	0.504919	5.60121	0.286593	1		0.504919	0.542734
ENSG00000067064	-2.20296	6.4733	4.20039e-09	4.52917e-06		-2.20296	8.37671
ENSG00000067066	0.311414	6.63667	0.459424	1		0.311414	0.337786
ENSG00000067082	-0.588815	8.7546	0.0956919	1		-0.588815	1.01912
ENSG00000067113	-1.88065	1.64184	0.084126	0.997244		-1.88065	1.07507
ENSG00000067167	0.0976148	8.56691	0.776524	1		0.0976148	0.109845
ENSG00000067177	-2.11884	2.77327	0.102502	1		-2.11884	0.989267
ENSG00000067182	0.128839	6.97903	0.709497	1		0.128839	0.149049
ENSG00000067191	-2.41547	3.50849	0.00931356	0.449247		-2.41547	2.03088
ENSG00000067208	0.121451	5.79196	0.705982	1		0.121451	0.151206
ENSG00000067221	-0.447199	2.5401	0.380546	1		-0.447199	0.419593
ENSG00000067225	0.535754	11.0766	0.150312	1		0.535754	0.823006
ENSG00000067248	0.318314	5.58689	0.343893	1		0.318314	0.463577
ENSG00000067334	0.7948	6.0586	0.0365657	0.764402		0.7948	1.43693
ENSG00000067365	-0.104968	3.45396	0.822698	1		-0.104968	0.0847594
ENSG00000067369	-0.203027	5.03236	0.673777	1		-0.203027	0.171484
ENSG00000067533	0.166316	3.6748	0.726146	1		0.166316	0.138976
ENSG00000067560	-0.0336898	9.57359	0.918651	1		-0.0336898	0.0368494
ENSG00000067596	0.220318	6.14407	0.518878	1		0.220318	0.284935
ENSG00000067646	-0.216835	3.79162	0.919093	1		-0.216835	0.0366407
ENSG00000067704	0.281409	7.07776	0.371844	1		0.281409	0.429639
ENSG00000067829	-0.463282	5.3691	0.185723	1		-0.463282	0.731135
ENSG00000067836	-0.814623	2.73626	0.199104	1		-0.814623	0.700921
ENSG00000067900	-0.186676	7.24107	0.62771	1		-0.186676	0.202241
ENSG00000067955	-0.366932	6.62011	0.30616	1		-0.366932	0.514051
ENSG00000067992	-0.332315	4.16828	0.449669	1		-0.332315	0.347107
ENSG00000068001	0.112735	4.16292	0.782331	1		0.112735	0.106609
ENSG00000068024	-0.00601587	5.2387	0.987245	1		-0.00601587	0.00557505
ENSG00000068028	-0.270021	5.27273	0.553526	1		-0.270021	0.256862
ENSG00000068079	0.0598712	3.96965	0.880583	1		0.0598712	0.0552296
ENSG00000068097	0.228274	4.60142	0.549745	1		0.228274	0.259839
ENSG00000068120	0.383291	5.92792	0.244688	1		0.383291	0.611388
ENSG00000068137	-0.537311	2.17161	0.461099	1		-0.537311	0.336206
ENSG00000068305	-0.809707	6.75164	0.166496	1		-0.809707	0.778595
ENSG00000068308	-0.228873	6.08526	0.493492	1		-0.228873	0.30672
ENSG00000068323	0.0736872	6.69979	0.814637	1		0.0736872	0.0890357
ENSG00000068354	-0.0917552	4.44276	0.816749	1		-0.0917552	0.0879113
ENSG00000068366	0.938855	8.12099	0.143466	1		0.938855	0.843251
ENSG00000068383	-0.451018	4.05392	0.432079	1		-0.451018	0.364436
ENSG00000068394	0.30518	3.7707	0.575095	1		0.30518	0.24026
ENSG00000068400	0.129684	5.53967	0.690823	1		0.129684	0.160633
ENSG00000068438	0.576763	3.95093	0.132273	1		0.576763	0.87853
ENSG00000068489	-0.947799	2.02991	0.0977131	1		-0.947799	1.01005
ENSG00000068650	0.34688	7.58884	0.317075	1		0.34688	0.498838
ENSG00000068654	0.492592	5.97264	0.140259	1		0.492592	0.853068
ENSG00000068697	0.00937971	8.48547	0.978426	1		0.00937971	0.00947219
ENSG00000068724	0.416548	6.7359	0.281605	1		0.416548	0.55036
ENSG00000068745	-0.020328	4.63464	0.95356	1		-0.020328	0.020652
ENSG00000068784	0.154999	4.04065	0.710146	1		0.154999	0.148652
ENSG00000068796	-0.145668	4.97536	0.747348	1		-0.145668	0.126477
ENSG00000068831	-1.39116	0.472432	0.146542	1		-1.39116	0.834038
ENSG00000068878	-0.557656	6.81635	0.348308	1		-0.557656	0.458037
ENSG00000068885	-0.299632	2.19725	0.596668	1		-0.299632	0.224267
ENSG00000068903	-0.283429	6.42707	0.428829	1		-0.283429	0.367716
ENSG00000068912	0.268166	5.89471	0.432033	1		0.268166	0.364483
ENSG00000068971	-0.490554	3.97138	0.396896	1		-0.490554	0.401324
ENSG00000068976	-6.67541	5.61952	0.00241201	0.250849		-6.67541	2.61762
ENSG00000069020	-2.21165	1.46146	0.113623	1		-2.21165	0.944534
ENSG00000069248	0.280397	5.465	0.381841	1		0.280397	0.418118
ENSG00000069275	-0.170981	7.1549	0.584298	1		-0.170981	0.233366
ENSG00000069329	-0.415577	7.81058	0.273929	1		-0.415577	0.562363
ENSG00000069345	-1.01011	6.76759	0.131822	1		-1.01011	0.880012
ENSG00000069399	0.167234	5.46098	0.665132	1		0.167234	0.177092
ENSG00000069424	0.0423308	9.34574	0.937687	1		0.0423308	0.0279419
ENSG00000069482	0.058259	3.49351	0.942736	1		0.058259	0.02561
ENSG00000069493	0.834502	4.88187	0.238954	1		0.834502	0.621685
ENSG00000069509	-0.116029	2.81978	0.843125	1		-0.116029	0.0741081
ENSG00000069667	-0.0272677	2.70483	0.969645	1		-0.0272677	0.0133873
ENSG00000069696	-2.12226	0.239098	0.0272017	0.669327		-2.12226	1.5654
ENSG00000069702	-0.96492	0.89638	0.353722	1		-0.96492	0.451338
ENSG00000069712	0.907667	2.47822	0.123601	1		0.907667	0.907977
ENSG00000069812	0.479618	2.64154	0.589337	1		0.479618	0.229636
ENSG00000069849	0.407168	7.72458	0.194453	1		0.407168	0.711186
ENSG00000069869	-3.34256	5.56422	0.00811297	0.420209		-3.34256	2.09082
ENSG00000069943	-0.0557136	2.99582	0.910208	1		-0.0557136	0.0408592
ENSG00000069956	-0.145115	6.6677	0.723569	1		-0.145115	0.14052
ENSG00000069966	-0.119491	3.75497	0.817389	1		-0.119491	0.0875713
ENSG00000069974	0.0237561	6.30138	0.946687	1		0.0237561	0.0237936
ENSG00000069998	0.24162	5.97643	0.580254	1		0.24162	0.236382
ENSG00000070010	0.274692	5.68403	0.403081	1		0.274692	0.394608
ENSG00000070019	0.590003	0.742925	0.481851	1		0.590003	0.317088
ENSG00000070047	0.227751	5.72098	0.510368	1		0.227751	0.292117
ENSG00000070061	0.222379	5.51367	0.507111	1		0.222379	0.294897
ENSG00000070081	-0.638619	4.63009	0.114795	1		-0.638619	0.940075
ENSG00000070087	-3.26615	2.02325	0.016914	0.560383		-3.26615	1.77175
ENSG00000070190	-0.0951411	4.80896	0.823115	1		-0.0951411	0.0845395
ENSG00000070214	-0.111255	7.12024	0.800037	1		-0.111255	0.09689
ENSG00000070269	0.337584	4.26574	0.402611	1		0.337584	0.395114
ENSG00000070366	-0.251707	4.83951	0.47842	1		-0.251707	0.320191
ENSG00000070367	0.147308	7.18281	0.657573	1		0.147308	0.182056
ENSG00000070371	-0.844068	2.16486	0.325486	1		-0.844068	0.487468
ENSG00000070404	-0.222722	1.86194	0.740743	1		-0.222722	0.130332
ENSG00000070413	0.462456	6.46349	0.228599	1		0.462456	0.640926
ENSG00000070423	0.150622	4.26606	0.743621	1		0.150622	0.128648
ENSG00000070444	0.162279	5.57373	0.704802	1		0.162279	0.151933
ENSG00000070476	0.548137	5.03149	0.193501	1		0.548137	0.713317
ENSG00000070495	-0.190781	5.25788	0.649805	1		-0.190781	0.187217
ENSG00000070501	-0.804741	3.46769	0.125228	1		-0.804741	0.9023
ENSG00000070540	0.166968	6.22385	0.737961	1		0.166968	0.131966
ENSG00000070610	0.263076	5.35171	0.419757	1		0.263076	0.377002
ENSG00000070614	0.43679	7.07462	0.210062	1		0.43679	0.677652
ENSG00000070669	-0.136591	2.8253	0.900316	1		-0.136591	0.0456048
ENSG00000070718	0.0128752	4.38223	0.97453	1		0.0128752	0.0112047
ENSG00000070731	0.336732	5.07063	0.358619	1		0.336732	0.445366
ENSG00000070756	-0.364058	9.74396	0.286967	1		-0.364058	0.542168
ENSG00000070759	-0.213008	4.97023	0.767512	1		-0.213008	0.114915
ENSG00000070761	-0.000862051	4.00154	0.99459	1		-0.000862051	0.00235591
ENSG00000070770	-0.0270466	6.27069	0.936107	1		-0.0270466	0.0286746
ENSG00000070778	-1.65736	2.02648	0.121601	1		-1.65736	0.915061
ENSG00000070785	-0.0482678	4.3864	0.905824	1		-0.0482678	0.0429562
ENSG00000070814	0.435323	5.09155	0.191595	1		0.435323	0.717615
ENSG00000070831	-0.173776	8.11132	0.593097	1		-0.173776	0.226874
ENSG00000070882	-0.467571	5.65777	0.205693	1		-0.467571	0.68678
ENSG00000070950	0.13532	3.26818	0.778143	1		0.13532	0.10894
ENSG00000070961	-0.74775	7.41985	0.192203	1		-0.74775	0.716239
ENSG00000071051	-0.0851113	4.75414	0.84482	1		-0.0851113	0.073236
ENSG00000071054	-0.629341	7.63701	0.115602	1		-0.629341	0.937036
ENSG00000071073	-0.663579	7.82173	0.0488824	0.836181		-0.663579	1.31085
ENSG00000071082	-0.229418	6.54166	0.566711	1		-0.229418	0.246639
ENSG00000071127	-0.201222	8.60201	0.534108	1		-0.201222	0.272371
ENSG00000071189	-0.364997	5.88292	0.403551	1		-0.364997	0.394102
ENSG00000071205	-0.133685	5.52328	0.673538	1		-0.133685	0.171638
ENSG00000071242	-0.0499697	7.8161	0.938845	1		-0.0499697	0.027406
ENSG00000071243	0.0774993	3.62566	0.874667	1		0.0774993	0.0581572
ENSG00000071246	-0.37289	6.85884	0.363563	1		-0.37289	0.43942
ENSG00000071462	0.375217	4.87544	0.330428	1		0.375217	0.480923
ENSG00000071537	0.386874	7.933	0.261016	1		0.386874	0.583334
ENSG00000071553	0.233607	9.56533	0.553287	1		0.233607	0.25705
ENSG00000071564	-0.12364	5.743	0.768771	1		-0.12364	0.114203
ENSG00000071626	0.0500561	6.56312	0.875489	1		0.0500561	0.0577492
ENSG00000071655	0.0641146	5.81834	0.888425	1		0.0641146	0.051379
ENSG00000071794	0.232952	4.84986	0.510683	1		0.232952	0.291849
ENSG00000071859	-0.014189	6.6572	0.974926	1		-0.014189	0.0110285
ENSG00000071889	0.0398753	4.93886	0.933017	1		0.0398753	0.0301106
ENSG00000071894	-0.0332191	6.26431	0.921186	1		-0.0332191	0.0356525
ENSG00000071967	-0.370929	6.44585	0.49448	1		-0.370929	0.305851
ENSG00000071994	0.404903	4.99083	0.338477	1		0.404903	0.470471
ENSG00000072042	-0.276936	6.71168	0.532814	1		-0.276936	0.273424
ENSG00000072062	-0.334904	6.92467	0.303601	1		-0.334904	0.517697
ENSG00000072071	-0.520129	3.60294	0.28875	1		-0.520129	0.539478
ENSG00000072110	0.524772	8.70774	0.207536	1		0.524772	0.682906
ENSG00000072121	0.0166677	8.80603	0.976617	1		0.0166677	0.0102755
ENSG00000072134	-0.916429	1.40108	0.407897	1		-0.916429	0.38945
ENSG00000072135	-0.22717	6.34245	0.517313	1		-0.22717	0.286246
ENSG00000072201	0.188875	0.476552	0.844982	1		0.188875	0.0731527
ENSG00000072210	0.521555	7.99089	0.2021	1		0.521555	0.694433
ENSG00000072274	0.781658	11.1758	0.094859	1		0.781658	1.02292
ENSG00000072310	0.809819	6.68253	0.0544892	0.867512		0.809819	1.26369
ENSG00000072364	0.0407134	7.5859	0.913438	1		0.0407134	0.0393211
ENSG00000072401	0.111803	6.26505	0.79138	1		0.111803	0.101615
ENSG00000072415	-0.151373	5.25422	0.653129	1		-0.151373	0.185001
ENSG00000072422	-0.865897	2.85254	0.106038	1		-0.865897	0.974537
ENSG00000072501	-0.165607	6.93323	0.637868	1		-0.165607	0.195269
ENSG00000072506	-0.173989	5.12118	0.687929	1		-0.173989	0.162456
ENSG00000072518	-0.468733	6.31663	0.239903	1		-0.468733	0.619963
ENSG00000072571	-2.56209	1.03691	0.0050318	0.348631		-2.56209	2.29828
ENSG00000072609	-0.0703958	6.32033	0.865277	1		-0.0703958	0.0628448
ENSG00000072682	0.8366	4.2493	0.0985646	1		0.8366	1.00628
ENSG00000072694	0.266937	7.07501	0.70428	1		0.266937	0.152254
ENSG00000072736	-0.391753	6.7106	0.215558	1		-0.391753	0.666436
ENSG00000072756	-0.179688	3.53291	0.703777	1		-0.179688	0.152565
ENSG00000072778	1.41371	7.11677	2.40068e-05	0.00889825		1.41371	4.61967
ENSG00000072786	0.061279	7.63021	0.882752	1		0.061279	0.0541612
ENSG00000072803	0.0478379	6.33644	0.896193	1		0.0478379	0.0475985
ENSG00000072818	0.190761	4.04309	0.653738	1		0.190761	0.184596
ENSG00000072832	0.337553	2.02811	0.556624	1		0.337553	0.254438
ENSG00000072840	1.09866	4.36263	0.038195	0.773091		1.09866	1.41799
ENSG00000072849	-0.0992027	5.50386	0.75857	1		-0.0992027	0.120004
ENSG00000072858	-1.59035	2.112	0.05221	0.84632		-1.59035	1.28225
ENSG00000072864	-0.211733	4.44007	0.665414	1		-0.211733	0.176908
ENSG00000072954	-4.07168	2.90279	0.012677	0.506269		-4.07168	1.89698
ENSG00000072958	0.133824	6.08853	0.698595	1		0.133824	0.155774
ENSG00000073008	0.933336	4.60346	0.084582	0.997244		0.933336	1.07272
ENSG00000073050	-0.0192721	4.29037	0.971444	1		-0.0192721	0.0125824
ENSG00000073060	-0.137421	8.51492	0.856967	1		-0.137421	0.0670358
ENSG00000073111	-0.230996	5.11883	0.630983	1		-0.230996	0.199982
ENSG00000073150	1.81699	1.61128	0.021698	0.607396		1.81699	1.66358
ENSG00000073169	0.155245	5.16122	0.740265	1		0.155245	0.130613
ENSG00000073331	-0.564286	5.54174	0.150649	1		-0.564286	0.822032
ENSG00000073350	0.0659711	2.86642	0.94073	1		0.0659711	0.026535
ENSG00000073417	0.256181	6.50856	0.697019	1		0.256181	0.156756
ENSG00000073464	-0.725809	4.23085	0.409109	1		-0.725809	0.38816
ENSG00000073536	-0.581392	2.08326	0.52999	1		-0.581392	0.275732
ENSG00000073578	-0.115157	6.52492	0.70599	1		-0.115157	0.151201
ENSG00000073584	0.0633909	4.9913	0.860501	1		0.0633909	0.0652486
ENSG00000073605	-0.103445	2.87549	0.867457	1		-0.103445	0.0617522
ENSG00000073614	-0.157617	6.59061	0.650118	1		-0.157617	0.187008
ENSG00000073711	-0.848316	3.72907	0.219475	1		-0.848316	0.658615
ENSG00000073712	-1.6999	2.8631	0.286766	1		-1.6999	0.542472
ENSG00000073737	-0.525982	5.10944	0.495323	1		-0.525982	0.305111
ENSG00000073756	-2.34747	6.13165	0.20087	1		-2.34747	0.697085
ENSG00000073792	-0.568245	4.28901	0.532162	1		-0.568245	0.273956
ENSG00000073803	0.144489	3.85048	0.715839	1		0.144489	0.145185
ENSG00000073849	-0.638377	4.28063	0.0980883	1		-0.638377	1.00838
ENSG00000073861	1.6954	3.24058	0.124383	1		1.6954	0.90524
ENSG00000073910	-1.51617	3.39488	0.017385	0.564942		-1.51617	1.75982
ENSG00000073921	-0.358937	8.54126	0.373322	1		-0.358937	0.427916
ENSG00000073969	0.303786	6.68153	0.310428	1		0.303786	0.508039
ENSG00000074054	-0.0835892	5.80829	0.81494	1		-0.0835892	0.0888745
ENSG00000074071	0.262581	5.0369	0.563396	1		0.262581	0.249186
ENSG00000074181	0.756397	5.50356	0.142853	1		0.756397	0.84511
ENSG00000074201	0.0400321	4.8571	0.922603	1		0.0400321	0.034985
ENSG00000074266	-0.815383	4.79379	0.149961	1		-0.815383	0.824022
ENSG00000074319	0.0321523	5.59387	0.92868	1		0.0321523	0.0321338
ENSG00000074356	-0.255163	5.20672	0.487827	1		-0.255163	0.311734
ENSG00000074370	0.312146	7.55181	0.421802	1		0.312146	0.374891
ENSG00000074410	5.51033	4.73918	0.0932849	1		5.51033	1.03019
ENSG00000074416	-0.683808	9.36326	0.197703	1		-0.683808	0.703986
ENSG00000074582	-0.01892	3.46941	0.959421	1		-0.01892	0.0179906
ENSG00000074603	-0.484726	6.65953	0.256234	1		-0.484726	0.591364
ENSG00000074621	0.819224	3.33999	0.148906	1		0.819224	0.827088
ENSG00000074657	0.288223	3.47393	0.564718	1		0.288223	0.248168
ENSG00000074660	1.41662	5.21675	0.0530911	0.855589		1.41662	1.27498
ENSG00000074695	0.742384	6.86473	0.0331013	0.735234		0.742384	1.48015
ENSG00000074696	0.385252	6.82119	0.205741	1		0.385252	0.68668
ENSG00000074755	0.463503	7.55476	0.206891	1		0.463503	0.684259
ENSG00000074800	0.373639	10.1416	0.319554	1		0.373639	0.495456
ENSG00000074842	0.558186	7.17541	0.260485	1		0.558186	0.584217
ENSG00000074855	0.107869	3.50824	0.833691	1		0.107869	0.0789948
ENSG00000074935	1.85505	2.5418	0.0408748	0.79478		1.85505	1.38854
ENSG00000074964	-0.292247	6.77387	0.371171	1		-0.292247	0.430426
ENSG00000074966	-0.636759	2.38286	0.28694	1		-0.636759	0.542208
ENSG00000075073	-0.941006	0.484452	0.36324	1		-0.941006	0.439806
ENSG00000075089	0.203743	4.10001	0.624726	1		0.203743	0.20431
ENSG00000075131	0.0655694	2.29577	0.952181	1		0.0655694	0.0212806
ENSG00000075142	0.0325914	5.09489	0.937561	1		0.0325914	0.0280005
ENSG00000075151	0.319627	6.62828	0.334614	1		0.319627	0.475456
ENSG00000075188	-0.171531	3.38127	0.710827	1		-0.171531	0.148236
ENSG00000075213	-2.74071	3.50502	0.0173619	0.564942		-2.74071	1.7604
ENSG00000075223	0.905069	6.73316	0.140553	1		0.905069	0.85216
ENSG00000075234	0.359089	4.94003	0.440835	1		0.359089	0.355724
ENSG00000075239	-0.599203	5.2729	0.105911	1		-0.599203	0.975057
ENSG00000075240	-0.304494	7.97816	0.654579	1		-0.304494	0.184038
ENSG00000075275	0.636893	7.54731	0.248514	1		0.636893	0.60465
ENSG00000075292	0.266352	6.32836	0.40208	1		0.266352	0.395688
ENSG00000075303	0.382326	5.95883	0.34274	1		0.382326	0.465035
ENSG00000075336	0.544764	4.11187	0.169247	1		0.544764	0.771478
ENSG00000075391	0.663525	6.73787	0.15274	1		0.663525	0.816047
ENSG00000075399	0.482143	3.80812	0.314469	1		0.482143	0.502422
ENSG00000075407	0.292474	4.61121	0.423673	1		0.292474	0.372969
ENSG00000075413	0.159779	6.42244	0.611356	1		0.159779	0.213706
ENSG00000075415	-0.418557	7.96847	0.266944	1		-0.418557	0.57358
ENSG00000075420	0.794855	7.82876	0.0213563	0.603111		0.794855	1.67047
ENSG00000075426	1.1263	7.92	0.00957457	0.456865		1.1263	2.01888
ENSG00000075539	-0.0343327	6.35299	0.915607	1		-0.0343327	0.0382911
ENSG00000075568	-0.00717966	6.75944	0.980649	1		-0.00717966	0.00848651
ENSG00000075618	-1.55274	5.48478	0.0011619	0.196875		-1.55274	2.93483
ENSG00000075624	-0.811952	11.2695	0.0178336	0.565573		-0.811952	1.74876
ENSG00000075651	0.603445	7.34722	0.0909142	1		0.603445	1.04137
ENSG00000075702	-0.291276	1.94753	0.70771	1		-0.291276	0.150145
ENSG00000075711	-0.390138	5.35116	0.343338	1		-0.390138	0.464278
ENSG00000075785	-0.184866	9.5964	0.616694	1		-0.184866	0.20993
ENSG00000075790	0.253234	5.89395	0.469516	1		0.253234	0.32835
ENSG00000075826	0.129228	2.89018	0.811093	1		0.129228	0.0909294
ENSG00000075856	0.220412	5.61841	0.518183	1		0.220412	0.285517
ENSG00000075884	-0.608222	4.68052	0.0974949	1		-0.608222	1.01102
ENSG00000075914	0.246252	4.1273	0.557013	1		0.246252	0.254135
ENSG00000075945	-0.622518	4.72127	0.201747	1		-0.622518	0.695193
ENSG00000075975	0.151917	5.09125	0.698705	1		0.151917	0.155706
ENSG00000076003	-0.855737	5.50311	0.0290237	0.687127		-0.855737	1.53725
ENSG00000076043	-0.337277	4.42542	0.493794	1		-0.337277	0.306454
ENSG00000076053	-0.299918	4.25075	0.448729	1		-0.299918	0.348015
ENSG00000076067	0.214043	3.89148	0.627454	1		0.214043	0.202418
ENSG00000076108	-0.0256034	6.49786	0.938962	1		-0.0256034	0.0273522
ENSG00000076201	0.00360537	6.21437	0.994716	1		0.00360537	0.00230091
ENSG00000076242	0.200052	5.07692	0.628831	1		0.200052	0.201466
ENSG00000076248	-0.251156	3.8936	0.531375	1		-0.251156	0.274599
ENSG00000076258	0.216951	1.5775	0.835652	1		0.216951	0.0779745
ENSG00000076321	0.199913	3.92624	0.633662	1		0.199913	0.198142
ENSG00000076351	-1.16413	3.47291	0.128186	1		-1.16413	0.892158
ENSG00000076356	-0.0827766	4.18261	0.921457	1		-0.0827766	0.0355248
ENSG00000076382	-1.55725	1.66053	0.0978615	1		-1.55725	1.00939
ENSG00000076513	-0.40413	6.06142	0.197793	1		-0.40413	0.703789
ENSG00000076554	-2.19005	2.85323	0.0655254	0.925899		-2.19005	1.18359
ENSG00000076555	-0.265852	3.35784	0.696232	1		-0.265852	0.157246
ENSG00000076604	-1.31406	3.51252	0.110552	1		-1.31406	0.956435
ENSG00000076641	0.221363	7.05864	0.610332	1		0.221363	0.214434
ENSG00000076650	-0.287255	3.59735	0.615867	1		-0.287255	0.210513
ENSG00000076662	-1.16485	2.86842	0.134407	1		-1.16485	0.871577
ENSG00000076685	0.0661058	6.15381	0.839104	1		0.0661058	0.0761841
ENSG00000076716	0.633058	6.56885	0.418032	1		0.633058	0.37879
ENSG00000076770	-0.0597562	4.97879	0.907048	1		-0.0597562	0.0423697
ENSG00000076864	-2.86243	1.18923	0.0316313	0.719591		-2.86243	1.49988
ENSG00000076924	-0.199313	5.42663	0.548497	1		-0.199313	0.260826
ENSG00000076928	-0.0506098	6.57818	0.874114	1		-0.0506098	0.0584321
ENSG00000076944	0.169519	6.08905	0.681325	1		0.169519	0.166646
ENSG00000076984	0.12384	5.23516	0.742421	1		0.12384	0.12935
ENSG00000077009	-0.923184	3.05174	0.46001	1		-0.923184	0.337233
ENSG00000077044	-1.32596	4.63019	0.109231	1		-1.32596	0.961653
ENSG00000077063	-2.51991	0.535267	0.0315015	0.719591		-2.51991	1.50167
ENSG00000077097	-0.0709106	7.23979	0.845305	1		-0.0709106	0.0729868
ENSG00000077147	-0.130857	8.12143	0.738591	1		-0.130857	0.131596
ENSG00000077150	0.293878	6.91098	0.476181	1		0.293878	0.322228
ENSG00000077157	-0.574132	4.33565	0.236471	1		-0.574132	0.626223
ENSG00000077232	0.187639	7.05895	0.593546	1		0.187639	0.226546
ENSG00000077235	0.249664	6.17493	0.408532	1		0.249664	0.388774
ENSG00000077238	0.230905	6.84886	0.57655	1		0.230905	0.239163
ENSG00000077254	0.175797	6.2409	0.580829	1		0.175797	0.235951
ENSG00000077312	0.0875235	4.69216	0.824194	1		0.0875235	0.0839706
ENSG00000077348	-0.135523	3.22087	0.79363	1		-0.135523	0.100382
ENSG00000077380	-0.387798	5.90436	0.268036	1		-0.387798	0.571807
ENSG00000077420	-1.09292	6.03244	0.032321	0.727437		-1.09292	1.49052
ENSG00000077454	0.0346954	5.87715	0.919598	1		0.0346954	0.0364022
ENSG00000077458	-0.200938	4.02196	0.634748	1		-0.200938	0.197399
ENSG00000077463	0.0451315	4.29323	0.908957	1		0.0451315	0.0414569
ENSG00000077514	-0.139597	4.46695	0.727853	1		-0.139597	0.137956
ENSG00000077549	-0.558456	8.00784	0.101825	1		-0.558456	0.992144
ENSG00000077585	-0.116195	7.65484	0.743541	1		-0.116195	0.128695
ENSG00000077616	-0.9188	0.47613	0.386803	1		-0.9188	0.41251
ENSG00000077684	-0.548123	3.50134	0.338294	1		-0.548123	0.470705
ENSG00000077713	-0.363542	5.62748	0.310383	1		-0.363542	0.508102
ENSG00000077721	0.129157	6.30885	0.670267	1		0.129157	0.173752
ENSG00000077782	0.280922	4.53448	0.726336	1		0.280922	0.138863
ENSG00000077984	0.829324	3.3251	0.173596	1		0.829324	0.760461
ENSG00000078043	-0.364862	5.29645	0.362371	1		-0.364862	0.440847
ENSG00000078061	0.00857486	5.79997	0.979783	1		0.00857486	0.00887027
ENSG00000078070	0.267142	4.37359	0.479724	1		0.267142	0.319008
ENSG00000078124	0.101957	6.78079	0.762675	1		0.101957	0.117661
ENSG00000078140	0.0784554	6.77866	0.817536	1		0.0784554	0.0874933
ENSG00000078142	0.128621	5.85419	0.695955	1		0.128621	0.157419
ENSG00000078177	0.77672	4.36225	0.0922172	1		0.77672	1.03519
ENSG00000078237	0.38103	5.66167	0.338481	1		0.38103	0.470466
ENSG00000078246	-0.0236385	3.20345	0.977523	1		-0.0236385	0.00987309
ENSG00000078269	-1.06512	2.59143	0.2831	1		-1.06512	0.54806
ENSG00000078304	-0.0847482	6.69424	0.772855	1		-0.0847482	0.111902
ENSG00000078369	0.0224422	8.99974	0.94465	1		0.0224422	0.0247293
ENSG00000078401	-1.75665	2.729	0.47128	1		-1.75665	0.326721
ENSG00000078403	-0.105592	5.60849	0.786084	1		-0.105592	0.104531
ENSG00000078487	-0.398413	2.66624	0.484778	1		-0.398413	0.314457
ENSG00000078618	-0.0528514	7.55753	0.882525	1		-0.0528514	0.0542731
ENSG00000078668	-0.297151	6.81924	0.465903	1		-0.297151	0.331705
ENSG00000078674	0.168739	7.20173	0.596255	1		0.168739	0.224568
ENSG00000078687	-1.28515	4.43142	0.0805263	0.986241		-1.28515	1.09406
ENSG00000078699	-0.0154898	5.41131	0.96913	1		-0.0154898	0.013618
ENSG00000078747	-0.118074	6.89408	0.716499	1		-0.118074	0.144784
ENSG00000078804	-0.910886	5.18304	0.171927	1		-0.910886	0.764655
ENSG00000078808	0.385903	7.75784	0.40087	1		0.385903	0.396996
ENSG00000078900	-0.958857	0.767931	0.284398	1		-0.958857	0.546074
ENSG00000078902	-0.0885783	7.29197	0.826476	1		-0.0885783	0.08277
ENSG00000078967	0.0705151	4.95232	0.858427	1		0.0705151	0.0662966
ENSG00000079134	-0.540709	4.87962	0.239971	1		-0.540709	0.619841
ENSG00000079150	1.52286	0.806762	0.112714	1		1.52286	0.94802
ENSG00000079215	0.0519698	8.9366	0.890685	1		0.0519698	0.0502757
ENSG00000079246	0.421932	7.61673	0.276016	1		0.421932	0.559066
ENSG00000079257	-0.344346	5.29387	0.690186	1		-0.344346	0.161034
ENSG00000079263	-0.162627	3.25281	0.840967	1		-0.162627	0.0752209
ENSG00000079277	0.0220534	6.49883	0.947816	1		0.0220534	0.0232757
ENSG00000079308	0.25615	9.00392	0.557469	1		0.25615	0.25378
ENSG00000079313	0.30786	5.20785	0.430308	1		0.30786	0.36622
ENSG00000079332	-0.0801448	6.94923	0.801907	1		-0.0801448	0.0958759
ENSG00000079335	-0.415794	3.02563	0.440203	1		-0.415794	0.356347
ENSG00000079337	0.667475	3.13833	0.479626	1		0.667475	0.319097
ENSG00000079387	-0.134046	4.07125	0.774546	1		-0.134046	0.110953
ENSG00000079432	-0.58079	7.07246	0.125119	1		-0.58079	0.902676
ENSG00000079459	-2.21586	5.97074	1.28491e-07	8.02123e-05		-2.21586	6.89113
ENSG00000079462	-0.656475	2.42705	0.418531	1		-0.656475	0.378272
ENSG00000079482	-0.724651	3.38681	0.154779	1		-0.724651	0.810288
ENSG00000079616	-0.754096	3.57412	0.0614948	0.902711		-0.754096	1.21116
ENSG00000079691	0.0185258	3.78336	0.966809	1		0.0185258	0.0146591
ENSG00000079739	-0.450317	5.29417	0.352193	1		-0.450317	0.45322
ENSG00000079785	-0.259289	6.28043	0.552556	1		-0.259289	0.257623
ENSG00000079805	0.267784	7.87203	0.407462	1		0.267784	0.389913
ENSG00000079819	-0.415731	5.58889	0.321504	1		-0.415731	0.492814
ENSG00000079950	-0.25467	7.71994	0.488092	1		-0.25467	0.311498
ENSG00000079974	0.246013	3.14527	0.625295	1		0.246013	0.203915
ENSG00000079999	0.320471	6.22586	0.417525	1		0.320471	0.379318
ENSG00000080007	-2.11012	1.0259	0.146116	1		-2.11012	0.835301
ENSG00000080189	0.357255	4.85024	0.44479	1		0.357255	0.351845
ENSG00000080200	0.498768	5.0083	0.194721	1		0.498768	0.710587
ENSG00000080298	-0.546793	3.55174	0.344631	1		-0.546793	0.462646
ENSG00000080345	0.525494	6.07169	0.182015	1		0.525494	0.739893
ENSG00000080371	0.0722884	6.78901	0.834051	1		0.0722884	0.0788072
ENSG00000080503	-0.108729	6.49807	0.724209	1		-0.108729	0.140136
ENSG00000080546	-0.310609	4.55204	0.424562	1		-0.310609	0.372059
ENSG00000080561	-2.56315	0.885086	0.158805	1		-2.56315	0.799136
ENSG00000080573	-0.569202	0.641224	0.514078	1		-0.569202	0.288971
ENSG00000080603	0.000864967	7.19965	1	1		0.000864967	0
ENSG00000080608	-0.0430801	4.07936	0.947409	1		-0.0430801	0.0234623
ENSG00000080644	-3.78154	1.56911	0.0033364	0.28328		-3.78154	2.47672
ENSG00000080802	-0.460916	5.12236	0.309185	1		-0.460916	0.509782
ENSG00000080815	0.299955	7.56501	0.385959	1		0.299955	0.413459
ENSG00000080819	0.368645	5.41155	0.344372	1		0.368645	0.462972
ENSG00000080822	0.302802	5.56364	0.396407	1		0.302802	0.401858
ENSG00000080823	-0.618753	1.02356	0.447007	1		-0.618753	0.349685
ENSG00000080824	0.439649	9.85576	0.22976	1		0.439649	0.638726
ENSG00000080839	-0.673993	4.44974	0.28437	1		-0.673993	0.546117
ENSG00000080845	-0.276742	6.31326	0.606985	1		-0.276742	0.216822
ENSG00000081014	0.0528569	5.04525	0.920683	1		0.0528569	0.0358897
ENSG00000081019	-0.353459	5.06094	0.396465	1		-0.353459	0.401795
ENSG00000081026	-1.94637	2.28239	0.0369472	0.767075		-1.94637	1.43242
ENSG00000081041	0.106043	4.40799	0.836406	1		0.106043	0.0775831
ENSG00000081059	-0.682702	1.38906	0.330204	1		-0.682702	0.481218
ENSG00000081087	0.531972	7.44332	0.157815	1		0.531972	0.801852
ENSG00000081154	-0.129094	6.8357	0.691137	1		-0.129094	0.160436
ENSG00000081177	0.0335609	4.08906	0.93414	1		0.0335609	0.0295878
ENSG00000081181	-0.100495	2.60997	0.898238	1		-0.100495	0.0466087
ENSG00000081189	-3.17826	6.18729	0.00212902	0.239488		-3.17826	2.67182
ENSG00000081237	-0.30295	8.79841	0.358742	1		-0.30295	0.445218
ENSG00000081307	0.222199	4.06858	0.683408	1		0.222199	0.16532
ENSG00000081320	0.230013	5.09563	0.594945	1		0.230013	0.225523
ENSG00000081377	0.43656	2.10392	0.580614	1		0.43656	0.236113
ENSG00000081386	-0.227021	3.39612	0.603959	1		-0.227021	0.218993
ENSG00000081665	-0.217419	3.39296	0.609561	1		-0.217419	0.214983
ENSG00000081692	1.03382	1.44564	0.285932	1		1.03382	0.543737
ENSG00000081721	0.193324	3.56023	0.643364	1		0.193324	0.191543
ENSG00000081760	-1.24603	3.87472	0.00253788	0.250849		-1.24603	2.59553
ENSG00000081791	0.0349486	5.38041	0.913682	1		0.0349486	0.0392051
ENSG00000081870	-0.0435047	3.86444	0.922905	1		-0.0435047	0.0348429
ENSG00000081913	-0.791455	3.70414	0.144301	1		-0.791455	0.84073
ENSG00000081923	0.0860254	3.69916	0.914858	1		0.0860254	0.0386463
ENSG00000082014	-1.3412	6.10355	0.00439705	0.331794		-1.3412	2.35684
ENSG00000082068	-0.125896	4.30728	0.743415	1		-0.125896	0.128769
ENSG00000082074	-0.40867	8.13857	0.24252	1		-0.40867	0.615253
ENSG00000082146	0.322092	4.73991	0.505437	1		0.322092	0.296333
ENSG00000082153	0.150016	6.55863	0.764748	1		0.150016	0.116482
ENSG00000082212	0.508608	6.87317	0.199265	1		0.508608	0.70057
ENSG00000082213	0.323159	4.86497	0.363354	1		0.323159	0.439671
ENSG00000082258	-0.228937	5.56799	0.538039	1		-0.228937	0.269186
ENSG00000082269	-0.29299	3.96678	0.496804	1		-0.29299	0.303815
ENSG00000082397	0.637179	7.62262	0.10648	1		0.637179	0.97273
ENSG00000082438	-0.413872	1.42394	0.662341	1		-0.413872	0.178919
ENSG00000082512	-0.0900832	4.5319	0.872795	1		-0.0900832	0.0590877
ENSG00000082515	0.311056	3.88115	0.461562	1		0.311056	0.33577
ENSG00000082516	0.166584	4.06339	0.742799	1		0.166584	0.129129
ENSG00000082641	0.226994	8.16606	0.5707	1		0.226994	0.243592
ENSG00000082701	-0.134147	7.0122	0.67238	1		-0.134147	0.172385
ENSG00000082781	-0.421088	7.55658	0.386609	1		-0.421088	0.412729
ENSG00000082805	0.253406	6.23078	0.415199	1		0.253406	0.381743
ENSG00000082898	0.00469075	7.83087	0.991593	1		0.00469075	0.00366636
ENSG00000082996	0.0740022	8.7533	0.851753	1		0.0740022	0.0696865
ENSG00000083093	0.562852	4.26536	0.194986	1		0.562852	0.709998
ENSG00000083097	-0.228899	4.02125	0.603891	1		-0.228899	0.219041
ENSG00000083099	0.236899	5.20199	0.575924	1		0.236899	0.239635
ENSG00000083123	-0.397883	2.86551	0.397011	1		-0.397883	0.401198
ENSG00000083168	-0.402348	6.2262	0.370294	1		-0.402348	0.431454
ENSG00000083223	0.103458	6.27443	0.777377	1		0.103458	0.109368
ENSG00000083290	-0.689172	5.63433	0.120867	1		-0.689172	0.917691
ENSG00000083312	0.137145	7.98685	0.725966	1		0.137145	0.139084
ENSG00000083444	0.325973	7.39176	0.365375	1		0.325973	0.437261
ENSG00000083457	0.390688	3.98015	0.673284	1		0.390688	0.171802
ENSG00000083520	0.308257	5.72272	0.362461	1		0.308257	0.440739
ENSG00000083535	-0.0766876	3.50617	0.857583	1		-0.0766876	0.0667237
ENSG00000083544	-0.210655	7.2376	0.841294	1		-0.210655	0.075052
ENSG00000083635	0.362868	2.57426	0.55971	1		0.362868	0.252037
ENSG00000083642	-0.33981	5.41416	0.387418	1		-0.33981	0.41182
ENSG00000083720	-2.58519	3.48963	0.00765161	0.407861		-2.58519	2.11625
ENSG00000083750	0.0172958	3.29972	0.975941	1		0.0172958	0.0105763
ENSG00000083799	-0.306252	6.31153	0.387236	1		-0.306252	0.412025
ENSG00000083807	-0.595097	0.285172	0.522828	1		-0.595097	0.281642
ENSG00000083812	0.184062	2.87767	0.713896	1		0.184062	0.146365
ENSG00000083814	-0.424099	3.11359	0.345445	1		-0.424099	0.461621
ENSG00000083817	-0.164178	1.92295	0.803368	1		-0.164178	0.0950856
ENSG00000083828	0.269617	2.6769	0.580223	1		0.269617	0.236405
ENSG00000083838	-0.103682	2.43535	0.851889	1		-0.103682	0.069617
ENSG00000083844	0.183136	5.3925	0.648395	1		0.183136	0.18816
ENSG00000083845	-0.418703	6.69528	0.285567	1		-0.418703	0.544292
ENSG00000083896	-0.56949	6.02413	0.257376	1		-0.56949	0.589432
ENSG00000083937	0.0596882	6.57897	0.841691	1		0.0596882	0.0748475
ENSG00000084070	-0.246192	7.15881	0.419288	1		-0.246192	0.377487
ENSG00000084072	-0.0138907	4.27997	0.975953	1		-0.0138907	0.010571
ENSG00000084073	0.213529	6.84718	0.525893	1		0.213529	0.279102
ENSG00000084090	0.316648	7.80543	0.310898	1		0.316648	0.507382
ENSG00000084092	-0.10253	3.94586	0.795261	1		-0.10253	0.0994904
ENSG00000084093	0.340296	6.46604	0.384664	1		0.340296	0.414919
ENSG00000084110	-1.2362	1.82411	0.104068	1		-1.2362	0.982683
ENSG00000084112	0.871104	7.45004	0.00603776	0.359869		0.871104	2.21912
ENSG00000084207	-0.0869832	7.49062	0.87329	1		-0.0869832	0.0588413
ENSG00000084234	0.486346	10.628	0.235622	1		0.486346	0.627785
ENSG00000084444	0.89157	4.31726	0.0919652	1		0.89157	1.03638
ENSG00000084463	0.127435	5.91413	0.706214	1		0.127435	0.151064
ENSG00000084623	0.212978	6.34597	0.555754	1		0.212978	0.255118
ENSG00000084652	-0.0513369	6.92301	0.869462	1		-0.0513369	0.0607493
ENSG00000084676	0.204162	6.37774	0.509641	1		0.204162	0.292736
ENSG00000084693	0.0710048	3.03292	0.881181	1		0.0710048	0.054935
ENSG00000084710	0.0778446	3.80837	0.919241	1		0.0778446	0.0365704
ENSG00000084731	-0.767799	4.08499	0.118094	1		-0.767799	0.927771
ENSG00000084733	0.0651195	8.64306	0.838995	1		0.0651195	0.0762408
ENSG00000084754	0.126825	8.13298	0.75243	1		0.126825	0.123534
ENSG00000084764	0.356056	4.53633	0.455984	1		0.356056	0.341051
ENSG00000084774	0.0865957	5.74611	0.814205	1		0.0865957	0.0892662
ENSG00000085063	-0.570165	9.31707	0.275074	1		-0.570165	0.56055
ENSG00000085117	1.76522	7.86123	0.00310091	0.278635		1.76522	2.50851
ENSG00000085185	-0.309517	4.4783	0.432975	1		-0.309517	0.363537
ENSG00000085224	-0.315441	6.87326	0.369618	1		-0.315441	0.432247
ENSG00000085231	-0.0265124	4.04049	0.948592	1		-0.0265124	0.0229207
ENSG00000085265	-0.756399	5.97563	0.371164	1		-0.756399	0.430435
ENSG00000085274	0.222339	3.82461	0.621921	1		0.222339	0.206265
ENSG00000085365	-0.0193903	6.03606	0.960075	1		-0.0193903	0.0176948
ENSG00000085377	-0.241873	5.94684	0.552323	1		-0.241873	0.257807
ENSG00000085382	0.135363	3.91717	0.763607	1		0.135363	0.11713
ENSG00000085415	-0.0449452	5.54585	0.921388	1		-0.0449452	0.0355573
ENSG00000085433	-0.235155	4.94646	0.494591	1		-0.235155	0.305754
ENSG00000085449	0.640918	6.82461	0.139179	1		0.640918	0.856427
ENSG00000085465	0.13799	0.546502	0.886065	1		0.13799	0.0525345
ENSG00000085491	0.0397332	6.94533	0.902222	1		0.0397332	0.0446868
ENSG00000085511	0.354717	5.15999	0.293446	1		0.354717	0.532472
ENSG00000085514	0.540187	7.6088	0.31784	1		0.540187	0.497791
ENSG00000085644	0.105743	3.90276	0.79109	1		0.105743	0.101774
ENSG00000085662	0.437442	7.619	0.396242	1		0.437442	0.40204
ENSG00000085719	0.0818806	6.6389	0.785663	1		0.0818806	0.104764
ENSG00000085721	0.640176	5.27661	0.0564314	0.878164		0.640176	1.24848
ENSG00000085733	0.238646	5.77008	0.728403	1		0.238646	0.137628
ENSG00000085760	0.240735	5.10225	0.50003	1		0.240735	0.301004
ENSG00000085788	-0.0426786	4.87247	0.902333	1		-0.0426786	0.0446334
ENSG00000085832	-0.431167	6.76161	0.176515	1		-0.431167	0.753218
ENSG00000085840	0.0298162	0.726018	1	1		0.0298162	0
ENSG00000085871	-0.265491	4.20421	0.523449	1		-0.265491	0.281126
ENSG00000085872	0.011204	4.82682	0.982778	1		0.011204	0.00754457
ENSG00000085978	-0.0615067	4.79318	0.864783	1		-0.0615067	0.0630928
ENSG00000085982	0.33519	4.87847	0.340686	1		0.33519	0.467645
ENSG00000085998	0.295457	5.3101	0.509016	1		0.295457	0.293269
ENSG00000086015	0.0732802	6.01969	0.859494	1		0.0732802	0.0657572
ENSG00000086061	-0.181613	7.62767	0.67254	1		-0.181613	0.172282
ENSG00000086062	0.242495	7.97563	0.659418	1		0.242495	0.180839
ENSG00000086065	0.243991	6.14801	0.535828	1		0.243991	0.270974
ENSG00000086102	-0.320528	5.81275	0.330258	1		-0.320528	0.481147
ENSG00000086159	-0.749701	0.281483	0.571031	1		-0.749701	0.24334
ENSG00000086189	0.0726659	4.48919	0.854895	1		0.0726659	0.0680872
ENSG00000086200	0.102614	4.45584	0.833192	1		0.102614	0.079255
ENSG00000086232	0.205836	6.41807	0.552696	1		0.205836	0.257513
ENSG00000086288	-2.51112	0.207274	0.0197987	0.589292		-2.51112	1.70336
ENSG00000086289	-0.312467	4.27473	0.613943	1		-0.312467	0.211872
ENSG00000086300	1.03433	8.09223	0.147194	1		1.03433	0.832111
ENSG00000086475	0.120778	4.4467	0.744073	1		0.120778	0.128384
ENSG00000086504	0.0104808	4.75767	0.978062	1		0.0104808	0.00963365
ENSG00000086544	0.298002	3.87366	0.442088	1		0.298002	0.354491
ENSG00000086570	-0.449706	2.95118	0.384336	1		-0.449706	0.415289
ENSG00000086589	-0.0558985	5.4942	0.858697	1		-0.0558985	0.0661603
ENSG00000086598	0.171198	7.91442	0.582299	1		0.171198	0.234854
ENSG00000086619	-0.0411957	4.2296	0.918727	1		-0.0411957	0.0368133
ENSG00000086666	0.173924	6.41422	0.58809	1		0.173924	0.230556
ENSG00000086712	-0.195627	4.17722	0.638801	1		-0.195627	0.194635
ENSG00000086730	0.34277	6.13077	0.62189	1		0.34277	0.206287
ENSG00000086758	0.0275222	8.12556	0.948921	1		0.0275222	0.02277
ENSG00000086827	0.319105	4.43341	0.40958	1		0.319105	0.387661
ENSG00000086848	0.765795	2.59753	0.271023	1		0.765795	0.566995
ENSG00000087008	1.0004	4.42641	0.0261501	0.666686		1.0004	1.58253
ENSG00000087053	0.00356519	5.88204	0.997513	1		0.00356519	0.00108136
ENSG00000087074	0.717556	6.94037	0.0561329	0.878164		0.717556	1.25078
ENSG00000087076	-0.311994	6.10202	0.584435	1		-0.311994	0.233264
ENSG00000087077	0.491603	4.73714	0.314981	1		0.491603	0.501716
ENSG00000087085	-2.62355	0.879032	0.149487	1		-2.62355	0.825397
ENSG00000087086	-0.182068	14.5744	0.76672	1		-0.182068	0.115363
ENSG00000087087	0.00597579	6.30868	0.991113	1		0.00597579	0.00387696
ENSG00000087088	-0.224165	6.46877	0.583872	1		-0.224165	0.233683
ENSG00000087095	-0.443571	4.36529	0.333237	1		-0.443571	0.477247
ENSG00000087111	-0.171614	5.8653	0.605836	1		-0.171614	0.217645
ENSG00000087116	-1.11848	1.76749	0.272303	1		-1.11848	0.564947
ENSG00000087152	-0.0930532	6.39541	0.758854	1		-0.0930532	0.119842
ENSG00000087157	0.284409	5.49083	0.388456	1		0.284409	0.410659
ENSG00000087191	0.0767695	5.74711	0.872286	1		0.0767695	0.0593409
ENSG00000087206	-0.330767	4.19171	0.526838	1		-0.330767	0.278323
ENSG00000087245	0.444504	7.95619	0.402861	1		0.444504	0.394845
ENSG00000087253	-0.401247	5.75648	0.338451	1		-0.401247	0.470504
ENSG00000087263	0.52895	4.58207	0.187534	1		0.52895	0.726919
ENSG00000087266	0.325887	7.58179	0.407525	1		0.325887	0.389846
ENSG00000087269	0.422831	5.05002	0.205672	1		0.422831	0.686825
ENSG00000087274	-0.0324597	7.42259	0.926926	1		-0.0324597	0.032955
ENSG00000087299	0.271106	2.81423	0.58533	1		0.271106	0.232599
ENSG00000087301	-0.644111	4.35067	0.164934	1		-0.644111	0.782689
ENSG00000087302	-0.470845	5.83552	0.267399	1		-0.470845	0.57284
ENSG00000087338	0.129338	4.66064	0.73559	1		0.129338	0.133364
ENSG00000087365	-0.0224526	7.43124	0.946914	1		-0.0224526	0.0236893
ENSG00000087448	-0.124969	4.59183	0.796433	1		-0.124969	0.0988506
ENSG00000087460	-1.01441	10.1119	0.00794473	0.417986		-1.01441	2.09992
ENSG00000087470	-0.159437	6.52037	0.67958	1		-0.159437	0.16776
ENSG00000087502	-0.0545697	5.45952	0.888303	1		-0.0545697	0.051439
ENSG00000087510	0.580741	0.395929	0.727588	1		0.580741	0.138114
ENSG00000087586	0.160777	2.31728	0.797961	1		0.160777	0.0980184
ENSG00000087589	0.815095	3.80542	0.368474	1		0.815095	0.433593
ENSG00000087842	0.223945	4.58434	0.62676	1		0.223945	0.202899
ENSG00000087884	-0.860282	2.94417	0.1096	1		-0.860282	0.960191
ENSG00000087903	0.950715	2.55715	0.140795	1		0.950715	0.851414
ENSG00000087995	0.450053	3.30331	0.346175	1		0.450053	0.460705
ENSG00000088035	0.60248	3.5345	0.215643	1		0.60248	0.666265
ENSG00000088038	-0.515616	5.01566	0.274855	1		-0.515616	0.560897
ENSG00000088179	0.0686945	3.80517	0.898832	1		0.0686945	0.0463216
ENSG00000088205	0.54245	5.82389	0.124163	1		0.54245	0.906006
ENSG00000088247	0.210355	7.63473	0.560112	1		0.210355	0.251725
ENSG00000088256	0.175244	4.63667	0.700974	1		0.175244	0.154298
ENSG00000088280	-1.55112	1.63826	0.113505	1		-1.55112	0.944985
ENSG00000088298	0.410503	6.21567	0.250885	1		0.410503	0.600525
ENSG00000088325	-2.8852	2.01339	0.0201657	0.58946		-2.8852	1.69539
ENSG00000088356	0.0277135	3.94237	0.951769	1		0.0277135	0.0214683
ENSG00000088367	0.295322	5.87987	0.613452	1		0.295322	0.212219
ENSG00000088448	0.100518	6.38557	0.747942	1		0.100518	0.126132
ENSG00000088451	0.0953583	3.55538	0.840936	1		0.0953583	0.0752369
ENSG00000088538	0.531975	3.73581	0.466832	1		0.531975	0.33084
ENSG00000088543	0.379173	3.07248	0.622707	1		0.379173	0.205716
ENSG00000088682	0.305266	4.72181	0.424473	1		0.305266	0.37215
ENSG00000088727	-0.742708	1.09571	0.222854	1		-0.742708	0.651979
ENSG00000088766	0.21891	4.95424	0.522264	1		0.21891	0.28211
ENSG00000088808	-1.78918	2.20242	0.0730668	0.959836		-1.78918	1.13628
ENSG00000088812	0.0861046	7.11291	0.795524	1		0.0861046	0.0993466
ENSG00000088826	0.440893	4.33051	0.671644	1		0.440893	0.172861
ENSG00000088827	-1.29292	6.97269	0.169243	1		-1.29292	0.771489
ENSG00000088832	0.422642	6.97453	0.267167	1		0.422642	0.573217
ENSG00000088833	0.0279238	6.12975	0.940298	1		0.0279238	0.0267346
ENSG00000088836	-0.279653	2.03366	0.744051	1		-0.279653	0.128397
ENSG00000088854	-0.227624	7.12168	0.627624	1		-0.227624	0.2023
ENSG00000088876	1.05404	2.27326	0.234736	1		1.05404	0.629421
ENSG00000088888	0.0596829	7.08162	0.883264	1		0.0596829	0.0539095
ENSG00000088899	-0.920811	2.2692	0.127222	1		-0.920811	0.895437
ENSG00000088930	-0.350256	6.96355	0.336712	1		-0.350256	0.472741
ENSG00000088970	-0.294945	2.90548	0.55695	1		-0.294945	0.254184
ENSG00000088986	-0.11904	6.87516	0.723006	1		-0.11904	0.140858
ENSG00000088992	0.429184	1.36613	0.681306	1		0.429184	0.166658
ENSG00000089006	-0.406648	6.81436	0.182033	1		-0.406648	0.739851
ENSG00000089009	0.195532	5.3124	0.674482	1		0.195532	0.17103
ENSG00000089022	0.0467742	5.35443	0.884327	1		0.0467742	0.0533869
ENSG00000089041	-1.07982	7.58324	0.013378	0.521559		-1.07982	1.87361
ENSG00000089048	-0.17017	5.00646	0.685399	1		-0.17017	0.164057
ENSG00000089050	0.372367	4.39867	0.344551	1		0.372367	0.462746
ENSG00000089053	-0.538589	6.37956	0.258761	1		-0.538589	0.587102
ENSG00000089057	0.571781	7.56116	0.06649	0.928902		0.571781	1.17724
ENSG00000089060	0.373623	6.99362	0.413502	1		0.373623	0.383522
ENSG00000089063	0.377273	6.41008	0.27501	1		0.377273	0.560651
ENSG00000089091	-0.717786	1.89604	0.334647	1		-0.717786	0.475413
ENSG00000089094	-0.350915	6.01885	0.265089	1		-0.350915	0.576608
ENSG00000089123	-0.495785	2.96545	0.333014	1		-0.495785	0.477538
ENSG00000089127	-0.622369	6.04622	0.31585	1		-0.622369	0.50052
ENSG00000089154	0.216406	6.76741	0.474729	1		0.216406	0.323554
ENSG00000089157	-0.0636031	7.10443	0.859909	1		-0.0636031	0.0655474
ENSG00000089159	0.33152	7.60497	0.359345	1		0.33152	0.444488
ENSG00000089177	0.31932	6.36195	0.456081	1		0.31932	0.340958
ENSG00000089195	0.0862321	3.09813	0.870148	1		0.0862321	0.060407
ENSG00000089220	-0.355407	7.42539	0.489104	1		-0.355407	0.310599
ENSG00000089234	0.115428	4.93672	0.736479	1		0.115428	0.13284
ENSG00000089248	-0.527181	7.60486	0.256504	1		-0.527181	0.590906
ENSG00000089280	-0.282467	7.79082	0.422537	1		-0.282467	0.374135
ENSG00000089289	-0.00290108	4.63749	1	1		-0.00290108	0
ENSG00000089327	-0.261207	8.12471	0.60468	1		-0.261207	0.218475
ENSG00000089335	0.115759	3.73013	0.799059	1		0.115759	0.0974211
ENSG00000089351	0.676769	6.62431	0.351848	1		0.676769	0.453645
ENSG00000089486	0.32496	4.79451	0.367776	1		0.32496	0.434417
ENSG00000089597	0.292208	8.30854	0.357409	1		0.292208	0.446834
ENSG00000089639	-0.071547	6.52329	0.813483	1		-0.071547	0.0896513
ENSG00000089682	0.153804	4.03831	0.71059	1		0.153804	0.148381
ENSG00000089693	0.188265	6.64489	0.575851	1		0.188265	0.23969
ENSG00000089723	-0.0930253	2.69444	0.871554	1		-0.0930253	0.0597055
ENSG00000089737	-0.0079547	6.71968	0.981126	1		-0.0079547	0.00827509
ENSG00000089775	-0.0462482	4.5903	0.901678	1		-0.0462482	0.0449485
ENSG00000089818	0.105682	5.41661	0.758295	1		0.105682	0.120162
ENSG00000089820	-0.537984	6.21852	0.266896	1		-0.537984	0.573658
ENSG00000089876	0.221051	4.92473	0.507507	1		0.221051	0.294558
ENSG00000089902	-0.0722363	6.21774	0.811405	1		-0.0722363	0.0907622
ENSG00000089916	0.276185	6.93727	0.366415	1		0.276185	0.436026
ENSG00000090006	-0.366932	3.33039	0.467202	1		-0.366932	0.330496
ENSG00000090013	-0.156012	7.01291	0.785398	1		-0.156012	0.10491
ENSG00000090020	0.185874	6.50498	0.554348	1		0.185874	0.256217
ENSG00000090054	0.353581	5.8886	0.287442	1		0.353581	0.54145
ENSG00000090060	-0.00908857	7.92279	0.979739	1		-0.00908857	0.00888965
ENSG00000090061	-0.000258191	4.11083	1	1		-0.000258191	0
ENSG00000090104	-0.152484	4.18921	0.826704	1		-0.152484	0.0826498
ENSG00000090238	-0.363583	5.23823	0.342985	1		-0.363583	0.464725
ENSG00000090263	0.314558	3.21074	0.499776	1		0.314558	0.301225
ENSG00000090266	-0.0330479	5.75925	0.945004	1		-0.0330479	0.0245662
ENSG00000090273	0.229481	5.77789	0.499082	1		0.229481	0.301828
ENSG00000090316	-0.391405	6.72079	0.391993	1		-0.391405	0.406722
ENSG00000090339	1.51951	8.44473	0.0718037	0.959836		1.51951	1.14385
ENSG00000090372	0.0604055	6.07142	0.866173	1		0.0604055	0.0623954
ENSG00000090376	0.518511	7.29087	0.209099	1		0.518511	0.679649
ENSG00000090382	-0.444997	12.9943	0.386592	1		-0.444997	0.412747
ENSG00000090432	0.307131	5.52986	0.449764	1		0.307131	0.347016
ENSG00000090447	0.886778	2.82519	0.198489	1		0.886778	0.702264
ENSG00000090470	0.125351	4.37259	0.784843	1		0.125351	0.105217
ENSG00000090487	0.0483711	7.66167	0.891009	1		0.0483711	0.050118
ENSG00000090520	-0.208425	6.1263	0.610578	1		-0.208425	0.214258
ENSG00000090554	-0.396746	-0.0503652	0.81488	1		-0.396746	0.0889066
ENSG00000090565	0.269569	4.41836	0.596984	1		0.269569	0.224037
ENSG00000090581	0.0866301	7.12376	0.859917	1		0.0866301	0.0655434
ENSG00000090612	0.267112	4.11413	0.56828	1		0.267112	0.245437
ENSG00000090615	0.472446	6.71122	0.201086	1		0.472446	0.696618
ENSG00000090621	-0.175887	8.60846	0.735909	1		-0.175887	0.133176
ENSG00000090659	1.71526	5.53571	0.0820791	0.993348		1.71526	1.08577
ENSG00000090661	-1.41685	4.83323	0.026954	0.669229		-1.41685	1.56938
ENSG00000090674	0.158111	6.26253	0.687782	1		0.158111	0.162549
ENSG00000090686	-0.104109	6.21343	0.766009	1		-0.104109	0.115766
ENSG00000090776	0.100007	2.97893	0.903103	1		0.100007	0.0442626
ENSG00000090857	-0.0322319	5.89164	0.932741	1		-0.0322319	0.0302388
ENSG00000090861	0.543514	6.77909	0.16761	1		0.543514	0.775699
ENSG00000090863	-0.025079	7.67883	0.936593	1		-0.025079	0.0284489
ENSG00000090905	-0.461005	6.27024	0.315402	1		-0.461005	0.501136
ENSG00000090924	0.179958	3.49444	0.750401	1		0.179958	0.124707
ENSG00000090971	-0.809441	0.737914	0.314657	1		-0.809441	0.502163
ENSG00000090989	-0.108135	6.09183	0.727952	1		-0.108135	0.137897
ENSG00000091009	-0.0759791	4.56684	0.861824	1		-0.0759791	0.0645815
ENSG00000091039	0.864966	8.58537	0.190119	1		0.864966	0.720974
ENSG00000091073	0.664705	5.25712	0.0476081	0.827006		0.664705	1.32232
ENSG00000091106	0.449928	4.95753	0.26529	1		0.449928	0.576279
ENSG00000091127	0.19649	3.3872	0.773972	1		0.19649	0.111275
ENSG00000091129	-0.623485	1.49396	0.736611	1		-0.623485	0.132762
ENSG00000091136	-1.9958	3.71074	0.252421	1		-1.9958	0.597874
ENSG00000091140	-0.287879	6.71691	0.509455	1		-0.287879	0.292894
ENSG00000091157	-0.010968	6.12105	0.97819	1		-0.010968	0.00957668
ENSG00000091164	-0.442555	6.30656	0.340083	1		-0.442555	0.468415
ENSG00000091262	-1.03327	1.58683	0.269045	1		-1.03327	0.570175
ENSG00000091317	0.480981	8.12054	0.25332	1		0.480981	0.59633
ENSG00000091409	-0.734518	6.00146	0.177206	1		-0.734518	0.751522
ENSG00000091436	0.271127	6.24865	0.392608	1		0.271127	0.406041
ENSG00000091483	0.069389	5.63172	0.85297	1		0.069389	0.0690662
ENSG00000091490	-0.480822	6.55596	0.405034	1		-0.480822	0.392508
ENSG00000091527	0.0389607	8.32426	0.905461	1		0.0389607	0.0431304
ENSG00000091542	0.145722	6.78995	0.642244	1		0.145722	0.1923
ENSG00000091592	0.220834	2.98233	0.732103	1		0.220834	0.135428
ENSG00000091640	-0.280957	5.09524	0.438866	1		-0.280957	0.357668
ENSG00000091651	-2.02908	0.871063	0.0497515	0.840079		-2.02908	1.30319
ENSG00000091732	-0.185363	3.61113	0.697378	1		-0.185363	0.156532
ENSG00000091831	-0.106798	1.74566	0.908576	1		-0.106798	0.0416387
ENSG00000091844	-0.960766	0.245188	0.381819	1		-0.960766	0.418142
ENSG00000091947	0.306026	4.1505	0.48769	1		0.306026	0.311856
ENSG00000092010	-0.315454	6.31985	0.387683	1		-0.315454	0.411523
ENSG00000092020	-0.0880361	5.09343	0.800587	1		-0.0880361	0.0965917
ENSG00000092036	0.22892	3.37811	0.612361	1		0.22892	0.212993
ENSG00000092051	-2.29259	1.28632	0.00302129	0.275658		-2.29259	2.51981
ENSG00000092067	-1.08012	1.08086	0.199968	1		-1.08012	0.69904
ENSG00000092068	1.00849	6.6712	0.126422	1		1.00849	0.898179
ENSG00000092094	-0.013289	4.67494	0.971541	1		-0.013289	0.0125387
ENSG00000092098	-0.00589608	4.05833	0.988398	1		-0.00589608	0.00506807
ENSG00000092108	-0.24891	5.64363	0.457667	1		-0.24891	0.339451
ENSG00000092140	-0.0297909	4.55224	0.942402	1		-0.0297909	0.0257638
ENSG00000092148	0.0657197	8.28651	0.890937	1		0.0657197	0.050153
ENSG00000092199	-0.0566339	7.26068	0.858174	1		-0.0566339	0.0664244
ENSG00000092200	-0.93737	0.0773897	0.278083	1		-0.93737	0.555825
ENSG00000092201	-0.0180765	6.51913	0.957065	1		-0.0180765	0.0190587
ENSG00000092203	-0.0152998	5.8869	0.96339	1		-0.0152998	0.016198
ENSG00000092208	0.150458	2.19132	0.794486	1		0.150458	0.0999136
ENSG00000092295	-0.858444	0.718928	0.222386	1		-0.858444	0.652892
ENSG00000092330	4.17493e-05	5.62477	0.998069	1		4.17493e-05	0.000839605
ENSG00000092421	-2.16155	2.43878	0.0625584	0.907664		-2.16155	1.20371
ENSG00000092439	-0.245787	7.25596	0.506167	1		-0.245787	0.295706
ENSG00000092445	-0.505623	1.65316	0.535856	1		-0.505623	0.270952
ENSG00000092470	-0.0503056	2.38666	0.963863	1		-0.0503056	0.0159846
ENSG00000092529	-1.01811	3.87518	0.141197	1		-1.01811	0.850173
ENSG00000092531	-0.243639	7.03284	0.459477	1		-0.243639	0.337737
ENSG00000092621	-0.85719	4.71831	0.392642	1		-0.85719	0.406003
ENSG00000092820	-0.0528585	6.77187	0.876836	1		-0.0528585	0.0570817
ENSG00000092841	-0.457805	7.86407	0.166946	1		-0.457805	0.777425
ENSG00000092847	-0.0900743	6.63198	0.819569	1		-0.0900743	0.0864145
ENSG00000092853	-1.04579	1.5669	0.230667	1		-1.04579	0.637014
ENSG00000092871	0.436741	4.69294	0.346935	1		0.436741	0.459752
ENSG00000092929	0.629985	6.20414	0.131235	1		0.629985	0.881952
ENSG00000092931	0.119292	5.61488	0.707762	1		0.119292	0.150113
ENSG00000092964	-0.54438	8.00014	0.119771	1		-0.54438	0.921648
ENSG00000092969	-1.86554	1.37168	0.129207	1		-1.86554	0.888715
ENSG00000092978	-0.0191001	3.55995	0.970241	1		-0.0191001	0.0131205
ENSG00000093000	0.130583	5.9092	0.707125	1		0.130583	0.150504
ENSG00000093010	0.0710886	6.78987	0.869502	1		0.0710886	0.0607296
ENSG00000093072	-0.225977	10.0176	0.646214	1		-0.225977	0.189624
ENSG00000093134	-0.14709	1.24672	0.915338	1		-0.14709	0.0384187
ENSG00000093144	-0.0263062	6.50388	0.952551	1		-0.0263062	0.0211116
ENSG00000093167	-0.213468	5.92329	0.563905	1		-0.213468	0.248794
ENSG00000093183	-0.0866542	6.62848	0.822928	1		-0.0866542	0.084638
ENSG00000093217	1.21159	1.39494	0.0895071	1		1.21159	1.04814
ENSG00000094631	-0.213641	5.29757	0.585666	1		-0.213641	0.23235
ENSG00000094841	-0.267489	4.11849	0.523665	1		-0.267489	0.280946
ENSG00000094880	-0.270121	5.13125	0.46036	1		-0.270121	0.336902
ENSG00000094914	0.00305283	4.50045	1	1		0.00305283	4.33947e-16
ENSG00000094916	-0.290657	6.13427	0.445748	1		-0.290657	0.35091
ENSG00000094975	-0.423868	5.34586	0.372788	1		-0.423868	0.428538
ENSG00000095002	-0.0164575	3.89341	0.968206	1		-0.0164575	0.0140322
ENSG00000095015	-0.641512	6.49545	0.0579521	0.878435		-0.641512	1.23693
ENSG00000095059	0.300669	4.31735	0.465135	1		0.300669	0.332421
ENSG00000095066	-0.0287429	2.59932	0.962623	1		-0.0287429	0.0165436
ENSG00000095139	0.0438948	7.57031	0.905123	1		0.0438948	0.0432925
ENSG00000095209	1.61359	6.70228	1.19679e-06	0.00067596		1.61359	5.92198
ENSG00000095261	0.332891	5.5583	0.314354	1		0.332891	0.502581
ENSG00000095303	0.106682	5.82675	0.851548	1		0.106682	0.0697911
ENSG00000095319	0.284406	6.58679	0.376225	1		0.284406	0.424553
ENSG00000095321	-0.550185	5.22064	0.212744	1		-0.550185	0.672143
ENSG00000095370	-0.72184	4.48149	0.0868273	1		-0.72184	1.06134
ENSG00000095380	0.0800146	5.90923	0.841718	1		0.0800146	0.0748334
ENSG00000095383	-0.199095	8.82662	0.712979	1		-0.199095	0.146923
ENSG00000095397	1.56407	2.91647	0.0756202	0.959836		1.56407	1.12136
ENSG00000095485	0.401813	5.25906	0.216297	1		0.401813	0.664949
ENSG00000095539	-1.59294	0.855249	0.094022	1		-1.59294	1.02677
ENSG00000095564	-0.387983	6.28068	0.393479	1		-0.387983	0.405078
ENSG00000095574	0.213416	4.4819	0.619202	1		0.213416	0.208167
ENSG00000095585	-1.02767	4.64413	0.0888881	1		-1.02767	1.05116
ENSG00000095637	-3.13485	3.0861	0.0756072	0.959836		-3.13485	1.12144
ENSG00000095739	1.32773	3.30602	0.241653	1		1.32773	0.616808
ENSG00000095787	-0.149103	7.34763	0.616087	1		-0.149103	0.210358
ENSG00000095794	0.701723	4.47858	0.0616408	0.903591		0.701723	1.21013
ENSG00000095906	0.255	4.4954	0.556119	1		0.255	0.254832
ENSG00000095917	-1.57964	1.44116	0.243729	1		-1.57964	0.613092
ENSG00000095951	-0.0504067	6.36284	0.888496	1		-0.0504067	0.0513448
ENSG00000095970	-1.16742	6.79136	0.0688195	0.942573		-1.16742	1.16229
ENSG00000096060	0.275211	6.40231	0.596629	1		0.275211	0.224296
ENSG00000096063	-0.0217902	5.57048	0.950754	1		-0.0217902	0.0219318
ENSG00000096070	0.659621	5.274	0.0845348	0.997244		0.659621	1.07296
ENSG00000096080	-0.010604	2.94577	0.990324	1		-0.010604	0.00422285
ENSG00000096092	-0.269486	2.42128	0.654828	1		-0.269486	0.183873
ENSG00000096093	0.215731	2.2861	0.716462	1		0.215731	0.144807
ENSG00000096384	0.41622	9.00357	0.300054	1		0.41622	0.5228
ENSG00000096401	0.00190901	6.17751	1	1		0.00190901	0
ENSG00000096433	-0.182174	3.78006	0.834541	1		-0.182174	0.0785522
ENSG00000096654	0.169849	2.98205	0.710352	1		0.169849	0.148527
ENSG00000096696	-0.59257	2.03519	0.594168	1		-0.59257	0.226091
ENSG00000096717	-0.162995	4.9541	0.680485	1		-0.162995	0.167182
ENSG00000096746	0.434087	6.10501	0.222918	1		0.434087	0.651855
ENSG00000096872	-0.395118	3.03707	0.472372	1		-0.395118	0.325716
ENSG00000096968	-1.91234	6.33078	0.0174608	0.565489		-1.91234	1.75794
ENSG00000096996	-0.971036	3.20793	0.10866	1		-0.971036	0.963931
ENSG00000097007	-0.0725848	6.10859	0.835271	1		-0.0725848	0.0781725
ENSG00000097021	-0.151277	4.7578	0.70863	1		-0.151277	0.14958
ENSG00000097033	-0.333235	7.79189	0.466843	1		-0.333235	0.330829
ENSG00000097046	0.326431	1.94784	0.593189	1		0.326431	0.226807
ENSG00000097096	-1.25693	0.877948	0.198084	1		-1.25693	0.703151
ENSG00000099139	1.36221	3.92625	0.0564152	0.878164		1.36221	1.2486
ENSG00000099194	0.43454	10.3703	0.32414	1		0.43454	0.489268
ENSG00000099203	-0.0323015	3.05436	0.949363	1		-0.0323015	0.0225675
ENSG00000099204	-3.02418	3.0421	0.00858008	0.429402		-3.02418	2.06651
ENSG00000099219	0.422196	5.43057	0.3143	1		0.422196	0.502655
ENSG00000099246	-0.0277345	6.93425	0.929175	1		-0.0277345	0.0319023
ENSG00000099250	1.24107	8.09231	0.0606482	0.899926		1.24107	1.21718
ENSG00000099282	-0.585815	2.67761	0.274397	1		-0.585815	0.561621
ENSG00000099284	-0.319243	3.71452	0.621187	1		-0.319243	0.206777
ENSG00000099290	0.159911	5.30209	0.754689	1		0.159911	0.122232
ENSG00000099308	-0.0109425	5.36538	0.976431	1		-0.0109425	0.0103582
ENSG00000099326	0.0202348	3.92572	0.968748	1		0.0202348	0.0137894
ENSG00000099330	-0.205963	2.38976	0.710797	1		-0.205963	0.148254
ENSG00000099331	0.0774711	9.52239	0.874283	1		0.0774711	0.0583477
ENSG00000099337	0.369728	3.82841	0.50258	1		0.369728	0.298795
ENSG00000099338	-0.289153	1.934	0.768394	1		-0.289153	0.114416
ENSG00000099341	0.129527	7.07522	0.689929	1		0.129527	0.161195
ENSG00000099364	0.0151652	4.79955	0.972932	1		0.0151652	0.0119176
ENSG00000099365	0.0534243	0.979396	0.968084	1		0.0534243	0.0140868
ENSG00000099377	0.530774	6.82348	0.220769	1		0.530774	0.656063
ENSG00000099381	0.0731501	5.1233	0.854834	1		0.0731501	0.068118
ENSG00000099385	0.195252	4.88751	0.660858	1		0.195252	0.179892
ENSG00000099622	-0.0711338	6.30498	0.828429	1		-0.0711338	0.0817449
ENSG00000099624	-0.282637	4.78789	0.490489	1		-0.282637	0.30937
ENSG00000099625	-1.07474	0.348559	0.173583	1		-1.07474	0.760492
ENSG00000099783	-0.478574	7.72673	0.298278	1		-0.478574	0.525379
ENSG00000099785	-0.11001	6.36722	0.821357	1		-0.11001	0.0854681
ENSG00000099795	-0.354166	5.39837	0.390517	1		-0.354166	0.40836
ENSG00000099797	-0.485314	5.65111	0.174607	1		-0.485314	0.757939
ENSG00000099800	-0.0751833	4.93464	0.867911	1		-0.0751833	0.061525
ENSG00000099804	-0.598005	5.60329	0.190479	1		-0.598005	0.720152
ENSG00000099810	0.16522	4.61177	0.673797	1		0.16522	0.171471
ENSG00000099814	-0.165275	3.39972	0.804027	1		-0.165275	0.0947296
ENSG00000099817	0.232584	6.89871	0.587514	1		0.232584	0.230981
ENSG00000099821	0.395362	4.63362	0.368285	1		0.395362	0.433816
ENSG00000099822	-1.76553	1.71665	0.0221129	0.615684		-1.76553	1.65535
ENSG00000099834	-0.158081	-0.340911	0.900651	1		-0.158081	0.0454436
ENSG00000099849	-0.717771	3.21112	0.29949	1		-0.717771	0.523617
ENSG00000099860	-0.531113	6.15091	0.490729	1		-0.531113	0.309158
ENSG00000099875	-0.136499	6.82792	0.689636	1		-0.136499	0.16138
ENSG00000099889	-0.684619	2.09909	0.302672	1		-0.684619	0.519027
ENSG00000099899	0.0561752	4.86898	0.872559	1		0.0561752	0.0592052
ENSG00000099901	0.00369136	4.6006	1	1		0.00369136	0
ENSG00000099904	0.106471	4.94349	0.837016	1		0.106471	0.0772662
ENSG00000099910	-0.18897	4.2014	0.637499	1		-0.18897	0.195521
ENSG00000099917	0.18741	6.34184	0.545128	1		0.18741	0.263502
ENSG00000099940	-0.042811	6.11049	0.928633	1		-0.042811	0.0321557
ENSG00000099942	0.354856	6.75224	0.248097	1		0.354856	0.605378
ENSG00000099949	0.000492784	5.60314	0.998538	1		0.000492784	0.00063525
ENSG00000099954	-5.40031	4.53189	0.013605	0.52548		-5.40031	1.8663
ENSG00000099956	-0.128669	5.60152	0.715837	1		-0.128669	0.145186
ENSG00000099968	0.436937	5.41828	0.206892	1		0.436937	0.684256
ENSG00000099985	2.43613	3.08286	0.00220026	0.241641		2.43613	2.65753
ENSG00000099991	-0.18645	6.10105	0.557397	1		-0.18645	0.253835
ENSG00000099992	-0.163062	3.36415	0.786911	1		-0.163062	0.104074
ENSG00000099995	0.276724	6.57785	0.356656	1		0.276724	0.447751
ENSG00000099998	3.43974	1.29959	0.128244	1		3.43974	0.891963
ENSG00000099999	-0.00531133	2.2315	1	1		-0.00531133	6.94316e-15
ENSG00000100003	0.384237	-0.15695	0.689876	1		0.384237	0.161229
ENSG00000100014	0.348178	4.62732	0.354304	1		0.348178	0.450624
ENSG00000100023	0.210679	5.1243	0.544379	1		0.210679	0.264099
ENSG00000100024	-1.62694	-0.160333	0.613766	1		-1.62694	0.211997
ENSG00000100028	-0.0731418	5.38279	0.833604	1		-0.0731418	0.0790401
ENSG00000100029	0.208817	5.53476	0.564892	1		0.208817	0.248035
ENSG00000100030	0.150654	7.84372	0.635109	1		0.150654	0.197152
ENSG00000100031	0.287286	4.12736	0.656031	1		0.287286	0.183076
ENSG00000100034	0.156836	5.75053	0.632813	1		0.156836	0.198725
ENSG00000100036	0.0409206	2.91361	0.948978	1		0.0409206	0.0227438
ENSG00000100038	-0.00745754	4.22787	0.990133	1		-0.00745754	0.00430659
ENSG00000100055	-0.239756	7.80884	0.580373	1		-0.239756	0.236293
ENSG00000100056	0.318659	3.77426	0.482789	1		0.318659	0.316243
ENSG00000100060	-0.15552	4.76751	0.779193	1		-0.15552	0.108355
ENSG00000100068	0.441517	2.18643	0.612641	1		0.441517	0.212794
ENSG00000100075	-1.16439	5.61836	0.0179728	0.568466		-1.16439	1.74539
ENSG00000100077	0.143943	7.53827	0.665638	1		0.143943	0.176762
ENSG00000100079	-1.39571	4.38078	0.351813	1		-1.39571	0.453689
ENSG00000100083	0.251768	7.29835	0.551512	1		0.251768	0.258445
ENSG00000100084	0.175915	3.41616	0.743945	1		0.175915	0.128459
ENSG00000100092	-0.208279	5.33187	0.57974	1		-0.208279	0.236767
ENSG00000100097	-1.05338	9.88653	0.0257227	0.6647		-1.05338	1.58968
ENSG00000100099	0.0500849	7.10706	0.936203	1		0.0500849	0.0286302
ENSG00000100100	-0.649881	6.32271	0.295503	1		-0.649881	0.529439
ENSG00000100104	0.389799	4.40789	0.299255	1		0.389799	0.523959
ENSG00000100105	-0.455321	4.00525	0.325789	1		-0.455321	0.487063
ENSG00000100106	-0.456916	3.1319	0.344661	1		-0.456916	0.462608
ENSG00000100109	0.270501	5.33937	0.460745	1		0.270501	0.336539
ENSG00000100122	-2.8173	0.267509	0.00137272	0.203523		-2.8173	2.86242
ENSG00000100124	-0.0550784	3.63048	0.897662	1		-0.0550784	0.0468871
ENSG00000100129	-0.116853	6.8036	0.724021	1		-0.116853	0.140249
ENSG00000100138	0.170392	5.51151	0.613365	1		0.170392	0.212281
ENSG00000100139	1.20668	5.23356	0.00243326	0.250849		1.20668	2.61381
ENSG00000100142	0.129607	4.51629	0.760337	1		0.129607	0.118994
ENSG00000100147	-0.262297	2.55997	0.725578	1		-0.262297	0.139316
ENSG00000100150	-0.110354	4.65102	0.766281	1		-0.110354	0.115612
ENSG00000100151	-0.236831	3.76664	0.609528	1		-0.236831	0.215006
ENSG00000100154	0.211221	4.47108	0.690142	1		0.211221	0.161061
ENSG00000100167	0.0396146	2.5727	0.971264	1		0.0396146	0.0126628
ENSG00000100201	-0.101305	8.88451	0.763918	1		-0.101305	0.116953
ENSG00000100207	-0.0335608	6.06616	0.914343	1		-0.0335608	0.038891
ENSG00000100209	0.684607	1.89355	0.284384	1		0.684607	0.546095
ENSG00000100211	0.106159	2.58446	0.841743	1		0.106159	0.0748207
ENSG00000100216	0.17276	5.25659	0.625986	1		0.17276	0.203435
ENSG00000100219	0.233069	6.26394	0.519561	1		0.233069	0.284363
ENSG00000100220	-0.334252	6.2437	0.356297	1		-0.334252	0.448188
ENSG00000100221	0.454435	6.52414	0.284908	1		0.454435	0.545296
ENSG00000100225	0.166691	6.6717	0.702862	1		0.166691	0.15313
ENSG00000100226	-0.104311	5.18949	0.779225	1		-0.104311	0.108337
ENSG00000100227	0.0561014	6.20976	0.857836	1		0.0561014	0.0665958
ENSG00000100228	-0.247275	-0.212738	0.887029	1		-0.247275	0.052062
ENSG00000100234	-0.744507	4.02939	0.318028	1		-0.744507	0.497535
ENSG00000100239	0.0370157	5.90621	0.943256	1		0.0370157	0.0253702
ENSG00000100241	0.188344	6.88381	0.570765	1		0.188344	0.243543
ENSG00000100242	0.373719	7.5016	0.327709	1		0.373719	0.484511
ENSG00000100243	0.351881	7.21244	0.318469	1		0.351881	0.496932
ENSG00000100246	0.352927	3.42831	0.582226	1		0.352927	0.234908
ENSG00000100258	0.132815	5.71133	0.780358	1		0.132815	0.107706
ENSG00000100263	0.255859	3.9785	0.583284	1		0.255859	0.23412
ENSG00000100266	0.221484	6.9233	0.461623	1		0.221484	0.335712
ENSG00000100271	-0.119964	2.29253	0.826622	1		-0.119964	0.082693
ENSG00000100280	-0.336585	8.00552	0.425958	1		-0.336585	0.370633
ENSG00000100281	0.108644	4.67683	0.774771	1		0.108644	0.110827
ENSG00000100284	-0.102869	7.93668	0.816536	1		-0.102869	0.0880249
ENSG00000100285	0.0504646	2.16585	0.954226	1		0.0504646	0.0203489
ENSG00000100290	-0.570781	-0.488203	0.702582	1		-0.570781	0.153303
ENSG00000100292	-0.582423	7.92558	0.207419	1		-0.582423	0.683151
ENSG00000100294	0.875873	2.79856	0.361798	1		0.875873	0.441534
ENSG00000100296	0.147913	4.49417	0.685642	1		0.147913	0.163903
ENSG00000100297	-0.65451	4.84041	0.159255	1		-0.65451	0.797907
ENSG00000100299	0.252797	5.91382	0.664531	1		0.252797	0.177485
ENSG00000100300	-0.225144	8.04511	0.691021	1		-0.225144	0.160509
ENSG00000100304	0.485907	5.91837	0.186548	1		0.485907	0.72921
ENSG00000100307	-0.344326	4.60945	0.451606	1		-0.344326	0.34524
ENSG00000100311	-1.18837	5.4634	0.0155869	0.541399		-1.18837	1.80724
ENSG00000100316	0.0058626	7.777	0.987812	1		0.0058626	0.0053256
ENSG00000100319	-0.000323369	3.29104	1	1		-0.000323369	0
ENSG00000100320	-3.6629	3.50281	0.0351713	0.752599		-3.6629	1.45381
ENSG00000100321	-0.479559	3.96609	0.548068	1		-0.479559	0.261165
ENSG00000100324	-0.0284666	5.02323	0.951677	1		-0.0284666	0.0215103
ENSG00000100325	0.0652289	5.72828	0.844563	1		0.0652289	0.0733679
ENSG00000100330	0.0781377	6.83967	0.792449	1		0.0781377	0.101029
ENSG00000100335	0.231258	6.60285	0.484324	1		0.231258	0.314864
ENSG00000100336	-0.935347	-0.0144547	0.474836	1		-0.935347	0.323457
ENSG00000100342	-0.0571812	4.84868	0.930658	1		-0.0571812	0.0312098
ENSG00000100344	-1.76419	0.637464	0.160304	1		-1.76419	0.795055
ENSG00000100345	0.00747113	9.51015	0.982108	1		0.00747113	0.0078407
ENSG00000100347	-0.201127	4.87653	0.623656	1		-0.201127	0.205055
ENSG00000100348	-0.106381	5.44619	0.758999	1		-0.106381	0.119759
ENSG00000100350	0.32739	4.52386	0.596531	1		0.32739	0.224367
ENSG00000100353	-0.150516	6.99528	0.670811	1		-0.150516	0.1734
ENSG00000100354	-0.292473	6.53065	0.398117	1		-0.292473	0.399989
ENSG00000100359	-0.2726	5.68256	0.458714	1		-0.2726	0.338458
ENSG00000100360	0.123481	4.45128	0.787627	1		0.123481	0.103679
ENSG00000100362	-2.2522	1.98219	0.000274752	0.0708441		-2.2522	3.56106
ENSG00000100364	-0.592295	11.0091	0.349492	1		-0.592295	0.456563
ENSG00000100365	-0.592348	6.51206	0.265094	1		-0.592348	0.576601
ENSG00000100368	0.905908	7.89068	0.104936	1		0.905908	0.979076
ENSG00000100372	-0.272933	3.88165	0.530733	1		-0.272933	0.275124
ENSG00000100376	0.174785	5.53313	0.861331	1		0.174785	0.0648298
ENSG00000100379	-0.298581	3.66598	0.495015	1		-0.298581	0.305382
ENSG00000100380	0.380509	6.45553	0.264035	1		0.380509	0.578338
ENSG00000100385	-2.03475	0.957916	0.179307	1		-2.03475	0.746403
ENSG00000100387	-0.42406	5.66936	0.232596	1		-0.42406	0.633398
ENSG00000100393	-3.94614e-06	7.44702	0.999475	1		-3.94614e-06	0.000228055
ENSG00000100395	0.0214137	4.90525	0.96104	1		0.0214137	0.0172583
ENSG00000100401	0.0577848	5.71408	0.854433	1		0.0577848	0.0683217
ENSG00000100403	0.0452982	6.23005	0.885706	1		0.0452982	0.0527102
ENSG00000100410	0.199657	4.21471	0.621908	1		0.199657	0.206274
ENSG00000100412	-0.112973	6.87663	0.78143	1		-0.112973	0.10711
ENSG00000100413	0.524188	4.2211	0.198587	1		0.524188	0.70205
ENSG00000100416	-0.468584	4.41867	0.362373	1		-0.468584	0.440845
ENSG00000100417	-0.426778	3.17167	0.355633	1		-0.426778	0.448998
ENSG00000100418	0.820517	5.27348	0.0648394	0.922139		0.820517	1.18816
ENSG00000100422	0.218921	6.46384	0.654453	1		0.218921	0.184121
ENSG00000100425	-0.149151	5.46591	0.660814	1		-0.149151	0.179921
ENSG00000100426	0.348735	5.4857	0.310543	1		0.348735	0.507878
ENSG00000100429	0.156609	1.07748	0.904951	1		0.156609	0.0433748
ENSG00000100439	0.230134	6.01568	0.474869	1		0.230134	0.323426
ENSG00000100441	0.368888	6.26828	0.24751	1		0.368888	0.606407
ENSG00000100442	-0.668141	5.23432	0.182404	1		-0.668141	0.738966
ENSG00000100445	-0.901164	2.06932	0.0972807	1		-0.901164	1.01197
ENSG00000100453	2.96495	-0.477868	0.00596461	0.357304		2.96495	2.22442
ENSG00000100461	0.260757	5.79662	0.466775	1		0.260757	0.330892
ENSG00000100462	-0.429059	4.91493	0.576634	1		-0.429059	0.239099
ENSG00000100478	0.340903	3.27433	0.500726	1		0.340903	0.3004
ENSG00000100483	-0.0338079	3.08975	0.940149	1		-0.0338079	0.0268034
ENSG00000100485	0.0213234	6.17273	0.949144	1		0.0213234	0.0226678
ENSG00000100503	-0.0671809	7.82968	0.884002	1		-0.0671809	0.0535468
ENSG00000100504	0.104895	7.393	0.782757	1		0.104895	0.106373
ENSG00000100505	1.70144	2.24897	0.163422	1		1.70144	0.78669
ENSG00000100519	-0.256374	5.42691	0.492482	1		-0.256374	0.307609
ENSG00000100522	0.321779	4.0339	0.468418	1		0.321779	0.329367
ENSG00000100523	0.0569408	7.51138	0.904402	1		0.0569408	0.0436384
ENSG00000100526	0.858936	1.24676	0.216756	1		0.858936	0.664028
ENSG00000100528	0.576561	6.44983	0.115919	1		0.576561	0.935844
ENSG00000100532	-0.206907	4.13192	0.636787	1		-0.206907	0.196006
ENSG00000100554	-0.0197843	7.20458	0.948238	1		-0.0197843	0.0230826
ENSG00000100558	-0.170217	0.810932	0.881136	1		-0.170217	0.0549572
ENSG00000100564	-0.0782329	3.68614	0.845126	1		-0.0782329	0.0730784
ENSG00000100567	-0.539447	6.23932	0.321976	1		-0.539447	0.492177
ENSG00000100568	0.119929	6.65211	0.731808	1		0.119929	0.135603
ENSG00000100575	0.410774	2.9086	0.467088	1		0.410774	0.330601
ENSG00000100577	-0.126208	3.2086	0.813958	1		-0.126208	0.0893978
ENSG00000100578	0.475286	4.11967	0.300444	1		0.475286	0.522236
ENSG00000100580	0.225486	6.10857	0.487681	1		0.225486	0.311864
ENSG00000100591	0.102152	6.46679	0.789621	1		0.102152	0.102581
ENSG00000100592	-1.36903	3.89038	0.103008	1		-1.36903	0.98713
ENSG00000100596	-0.686823	6.72953	0.0274254	0.669327		-0.686823	1.56185
ENSG00000100599	-0.0607219	7.3911	0.905015	1		-0.0607219	0.043344
ENSG00000100600	-0.707767	10.956	0.289726	1		-0.707767	0.538013
ENSG00000100601	0.288874	3.49891	0.576496	1		0.288874	0.239204
ENSG00000100603	-0.110269	5.81083	0.737337	1		-0.110269	0.132334
ENSG00000100605	-0.0318588	6.73965	0.946963	1		-0.0318588	0.023667
ENSG00000100612	0.281648	6.75278	0.501561	1		0.281648	0.299676
ENSG00000100614	-0.189762	6.7196	0.571808	1		-0.189762	0.24275
ENSG00000100628	-4.27674	2.55387	0.00124818	0.202803		-4.27674	2.90372
ENSG00000100629	-0.440055	1.63408	0.576178	1		-0.440055	0.239444
ENSG00000100632	0.0289298	6.0027	0.930772	1		0.0289298	0.0311567
ENSG00000100644	0.43977	8.78094	0.257018	1		0.43977	0.590036
ENSG00000100647	0.346776	8.31846	0.420761	1		0.346776	0.375965
ENSG00000100650	-0.818996	7.59674	0.0903781	1		-0.818996	1.04394
ENSG00000100664	0.146932	8.06338	0.692245	1		0.146932	0.15974
ENSG00000100697	0.049741	8.30827	0.879857	1		0.049741	0.055588
ENSG00000100711	-0.329628	4.90021	0.437891	1		-0.329628	0.358634
ENSG00000100714	0.420768	5.97846	0.206706	1		0.420768	0.684647
ENSG00000100722	-0.452512	5.59623	0.29713	1		-0.452512	0.527054
ENSG00000100726	0.13368	4.37738	0.745196	1		0.13368	0.12773
ENSG00000100731	1.10077	6.82413	0.0116628	0.49054		1.10077	1.9332
ENSG00000100744	0.0336343	4.90827	0.928575	1		0.0336343	0.0321828
ENSG00000100749	-0.154997	2.65853	0.776362	1		-0.154997	0.109936
ENSG00000100764	-0.431697	0.833161	0.587095	1		-0.431697	0.231292
ENSG00000100767	1.75909	5.34816	0.00136751	0.203523		1.75909	2.86407
ENSG00000100784	-0.669164	3.43926	0.273838	1		-0.669164	0.562506
ENSG00000100796	-0.183263	6.6059	0.587376	1		-0.183263	0.231084
ENSG00000100802	-0.106578	1.61819	0.932435	1		-0.106578	0.0303813
ENSG00000100804	-0.380898	5.59043	0.478721	1		-0.380898	0.319918
ENSG00000100811	-0.122834	7.43566	0.690638	1		-0.122834	0.160749
ENSG00000100813	-0.0389978	7.50548	0.90131	1		-0.0389978	0.0451259
ENSG00000100814	0.389324	1.77703	0.528716	1		0.389324	0.276778
ENSG00000100815	0.478823	5.61433	0.161286	1		0.478823	0.792404
ENSG00000100823	0.412578	5.87176	0.237152	1		0.412578	0.624973
ENSG00000100836	-0.129376	5.45723	0.730774	1		-0.129376	0.136217
ENSG00000100852	0.436951	5.84022	0.27559	1		0.436951	0.559736
ENSG00000100865	0.466995	4.48413	0.29129	1		0.466995	0.535674
ENSG00000100883	-0.692888	6.50325	0.214957	1		-0.692888	0.667649
ENSG00000100884	1.53763	-0.259816	0.197386	1		1.53763	0.704685
ENSG00000100888	-0.106437	6.7076	0.765886	1		-0.106437	0.115836
ENSG00000100889	0.402278	6.40228	0.416099	1		0.402278	0.380803
ENSG00000100890	0.274217	3.28209	0.576865	1		0.274217	0.238926
ENSG00000100897	0.0602991	6.05613	0.859717	1		0.0602991	0.0656444
ENSG00000100902	0.2597	4.65359	0.606334	1		0.2597	0.217288
ENSG00000100906	-0.138985	7.9644	0.80294	1		-0.138985	0.095317
ENSG00000100908	-1.28995	2.2312	0.11349	1		-1.28995	0.945042
ENSG00000100911	0.0760868	5.66589	0.884337	1		0.0760868	0.0533824
ENSG00000100916	-0.137456	3.16386	0.81556	1		-0.137456	0.088544
ENSG00000100918	-0.231123	1.72827	0.712771	1		-0.231123	0.14705
ENSG00000100926	0.553016	2.15117	0.482189	1		0.553016	0.316783
ENSG00000100934	0.121892	6.50936	0.686687	1		0.121892	0.163241
ENSG00000100938	0.117732	5.47025	0.733849	1		0.117732	0.134394
ENSG00000100941	-0.356598	6.02658	0.351865	1		-0.356598	0.453624
ENSG00000100949	-0.14697	4.79836	0.719329	1		-0.14697	0.143072
ENSG00000100979	0.0403072	7.64662	0.96323	1		0.0403072	0.0162701
ENSG00000100982	-0.304905	5.57684	0.411537	1		-0.304905	0.385591
ENSG00000100983	0.327406	5.55892	0.333565	1		0.327406	0.476819
ENSG00000100985	0.764093	12.9764	0.387983	1		0.764093	0.411188
ENSG00000100991	-0.208784	6.97829	0.518202	1		-0.208784	0.285501
ENSG00000100994	-0.0309531	6.78261	0.924182	1		-0.0309531	0.0342425
ENSG00000100997	-0.250411	8.4007	0.633738	1		-0.250411	0.19809
ENSG00000101000	2.29923	3.43045	0.129287	1		2.29923	0.888446
ENSG00000101003	-0.21597	2.79729	0.712272	1		-0.21597	0.147354
ENSG00000101004	-1.09918	3.56779	0.0516334	0.845615		-1.09918	1.28707
ENSG00000101017	0.532502	5.45339	0.446036	1		0.532502	0.35063
ENSG00000101019	0.2841	4.67166	0.427907	1		0.2841	0.36865
ENSG00000101040	0.0307998	5.70944	0.949089	1		0.0307998	0.0226931
ENSG00000101052	-0.204849	4.0848	0.627042	1		-0.204849	0.202704
ENSG00000101079	0.158105	5.29385	0.666195	1		0.158105	0.176399
ENSG00000101084	0.26391	4.98747	0.646659	1		0.26391	0.189325
ENSG00000101096	-2.88839	2.06678	0.0249053	0.651132		-2.88839	1.60371
ENSG00000101104	0.588297	0.775127	0.433014	1		0.588297	0.363499
ENSG00000101109	0.0541451	7.30659	0.861649	1		0.0541451	0.0646698
ENSG00000101126	-0.15049	6.4364	0.654696	1		-0.15049	0.18396
ENSG00000101132	-0.00562543	2.94398	1	1		-0.00562543	0
ENSG00000101138	0.242691	4.5882	0.534591	1		0.242691	0.271979
ENSG00000101146	0.0131341	4.686	0.980555	1		0.0131341	0.00852814
ENSG00000101150	-0.0725771	8.25862	0.886105	1		-0.0725771	0.0525149
ENSG00000101152	0.037251	7.72153	0.919373	1		0.037251	0.0365082
ENSG00000101158	-0.143445	6.51401	0.692828	1		-0.143445	0.159374
ENSG00000101160	-0.65215	12.4679	0.318708	1		-0.65215	0.496607
ENSG00000101161	-0.0748709	6.3611	0.811736	1		-0.0748709	0.0905853
ENSG00000101166	0.527943	5.83715	0.140547	1		0.527943	0.852179
ENSG00000101181	0.402151	4.30015	0.320465	1		0.402151	0.494219
ENSG00000101182	0.171134	8.15075	0.700609	1		0.171134	0.154525
ENSG00000101187	1.66616	4.08746	0.00983632	0.459852		1.66616	2.00717
ENSG00000101189	0.0826237	3.94257	0.848486	1		0.0826237	0.0713555
ENSG00000101190	0.404271	3.32052	0.520113	1		0.404271	0.283902
ENSG00000101191	-0.0151488	5.85631	0.966468	1		-0.0151488	0.0148125
ENSG00000101193	0.0975166	6.00931	0.763973	1		0.0975166	0.116922
ENSG00000101194	0.852752	5.15628	0.0606983	0.899926		0.852752	1.21682
ENSG00000101197	-0.890415	2.96557	0.327712	1		-0.890415	0.484508
ENSG00000101199	0.122152	6.1358	0.750187	1		0.122152	0.124831
ENSG00000101213	-1.22603	2.43686	0.0439362	0.805452		-1.22603	1.35718
ENSG00000101216	-0.349521	4.22944	0.358861	1		-0.349521	0.445074
ENSG00000101220	-0.596442	4.75106	0.247461	1		-0.596442	0.606492
ENSG00000101224	-0.153686	5.46816	0.746049	1		-0.153686	0.127232
ENSG00000101236	0.578371	5.8185	0.134683	1		0.578371	0.870687
ENSG00000101246	0.073974	4.6181	0.851262	1		0.073974	0.0699368
ENSG00000101247	-0.0716566	3.2716	0.868084	1		-0.0716566	0.0614382
ENSG00000101255	-0.20394	3.91093	0.730124	1		-0.20394	0.136603
ENSG00000101265	-0.0113406	7.8097	0.980796	1		-0.0113406	0.00842128
ENSG00000101266	0.149783	6.17439	0.698113	1		0.149783	0.156074
ENSG00000101290	0.209352	8.28207	0.584027	1		0.209352	0.233567
ENSG00000101294	0.218477	8.4983	0.601482	1		0.218477	0.220777
ENSG00000101307	-0.0909203	5.33472	0.908028	1		-0.0909203	0.0419006
ENSG00000101310	0.18421	6.38416	0.57072	1		0.18421	0.243577
ENSG00000101335	-4.0563	5.24371	0.0108163	0.47692		-4.0563	1.96592
ENSG00000101336	-0.206019	8.18833	0.681722	1		-0.206019	0.166393
ENSG00000101337	-0.130322	6.59599	0.7116	1		-0.130322	0.147764
ENSG00000101342	-0.00610395	2.0262	0.984599	1		-0.00610395	0.00674067
ENSG00000101343	0.060294	5.50089	0.853459	1		0.060294	0.0688175
ENSG00000101346	0.612718	5.20777	0.100133	1		0.612718	0.999422
ENSG00000101347	0.0998841	9.05705	0.767186	1		0.0998841	0.115099
ENSG00000101350	0.169786	5.31408	0.715829	1		0.169786	0.145191
ENSG00000101353	0.302072	0.805353	0.691697	1		0.302072	0.160084
ENSG00000101361	-0.0507985	5.59126	0.882902	1		-0.0507985	0.0540877
ENSG00000101363	0.333217	4.49421	0.403328	1		0.333217	0.394342
ENSG00000101365	-0.711986	6.03586	0.175532	1		-0.711986	0.755643
ENSG00000101367	0.06162	7.3816	0.843666	1		0.06162	0.0738295
ENSG00000101384	-0.191132	4.56703	0.7873	1		-0.191132	0.10386
ENSG00000101391	0.129674	4.19973	0.72883	1		0.129674	0.137374
ENSG00000101400	-1.2951	3.35932	0.0233133	0.638613		-1.2951	1.6324
ENSG00000101407	0.169215	4.50335	0.674656	1		0.169215	0.170918
ENSG00000101412	-1.7252	0.528236	0.0958808	1		-1.7252	1.01827
ENSG00000101413	0.39888	5.26461	0.246116	1		0.39888	0.608861
ENSG00000101417	-0.305546	2.84577	0.563152	1		-0.305546	0.249375
ENSG00000101421	-0.157539	7.28134	0.638543	1		-0.157539	0.19481
ENSG00000101425	-1.12045	0.314077	0.303689	1		-1.12045	0.51757
ENSG00000101439	-0.226504	9.47991	0.744549	1		-0.226504	0.128107
ENSG00000101440	0.0735183	0.261939	1	1		0.0735183	8.67895e-16
ENSG00000101442	0.402055	3.50198	0.327033	1		0.402055	0.485409
ENSG00000101444	-0.164508	6.95693	0.731935	1		-0.164508	0.135527
ENSG00000101445	-0.0607796	0.727795	0.976281	1		-0.0607796	0.0104253
ENSG00000101452	-0.0540576	3.85074	0.889093	1		-0.0540576	0.0510528
ENSG00000101457	0.0668351	4.93434	0.853407	1		0.0668351	0.0688436
ENSG00000101460	-1.88556	3.49005	0.127904	1		-1.88556	0.893116
ENSG00000101464	0.00649542	3.74988	1	1		0.00649542	6.50921e-15
ENSG00000101473	-0.0273769	3.47298	0.96892	1		-0.0273769	0.013712
ENSG00000101474	0.229491	7.9089	0.660739	1		0.229491	0.17997
ENSG00000101493	-0.0316328	6.20627	0.94191	1		-0.0316328	0.0259906
ENSG00000101544	0.25433	4.62402	0.47453	1		0.25433	0.323736
ENSG00000101546	0.331161	1.99739	0.570897	1		0.331161	0.243442
ENSG00000101557	-0.11122	6.5905	0.746627	1		-0.11122	0.126896
ENSG00000101558	0.0482627	7.25051	0.898457	1		0.0482627	0.0465026
ENSG00000101574	0.391481	3.13109	0.383812	1		0.391481	0.415881
ENSG00000101577	-0.0430808	6.71687	0.900773	1		-0.0430808	0.0453846
ENSG00000101596	0.0687434	6.40204	0.84057	1		0.0687434	0.0754263
ENSG00000101605	-4.12215	4.70162	0.0118052	0.494775		-4.12215	1.92793
ENSG00000101608	-0.0796306	7.54093	0.86003	1		-0.0796306	0.0654864
ENSG00000101624	0.268364	2.88701	0.614941	1		0.268364	0.211167
ENSG00000101639	-0.225385	5.06425	0.616348	1		-0.225385	0.210174
ENSG00000101654	0.0437588	6.03312	0.891719	1		0.0437588	0.0497721
ENSG00000101665	0.990599	4.39733	0.110714	1		0.990599	0.955797
ENSG00000101680	-0.289479	0.843425	0.748353	1		-0.289479	0.125894
ENSG00000101695	-1.1966	4.60444	0.0085666	0.429402		-1.1966	2.06719
ENSG00000101745	-0.0368901	7.51593	0.913736	1		-0.0368901	0.0391794
ENSG00000101751	-0.147342	4.19159	0.772285	1		-0.147342	0.112222
ENSG00000101752	-0.216397	5.9175	0.603586	1		-0.216397	0.219261
ENSG00000101773	0.238187	4.57676	0.584596	1		0.238187	0.233144
ENSG00000101782	-0.366344	7.00106	0.320697	1		-0.366344	0.493906
ENSG00000101811	-0.49756	3.93704	0.35813	1		-0.49756	0.445959
ENSG00000101843	0.0849015	5.54271	0.801887	1		0.0849015	0.0958866
ENSG00000101844	-0.217678	4.0472	0.619259	1		-0.217678	0.208127
ENSG00000101846	0.573896	4.72592	0.205843	1		0.573896	0.686465
ENSG00000101849	-0.0472456	5.78415	0.894278	1		-0.0472456	0.0485273
ENSG00000101856	0.0571559	6.13737	0.865371	1		0.0571559	0.0627977
ENSG00000101868	-0.427179	3.65097	0.473082	1		-0.427179	0.325063
ENSG00000101882	0.517141	3.88464	0.31912	1		0.517141	0.496046
ENSG00000101888	0.365384	4.64228	0.36083	1		0.365384	0.442697
ENSG00000101892	-0.069116	1.1098	0.984232	1		-0.069116	0.00690249
ENSG00000101901	0.273981	4.38146	0.543308	1		0.273981	0.264954
ENSG00000101911	-0.167765	5.16702	0.619408	1		-0.167765	0.208023
ENSG00000101916	-0.639756	7.09194	0.0754913	0.959836		-0.639756	1.1221
ENSG00000101928	-0.0878052	5.19194	0.824948	1		-0.0878052	0.0835736
ENSG00000101935	-1.35873	4.0221	0.0886508	1		-1.35873	1.05232
ENSG00000101940	-0.183042	5.35043	0.627975	1		-0.183042	0.202057
ENSG00000101945	-1.69578	3.25144	0.0431058	0.804683		-1.69578	1.36546
ENSG00000101955	-0.346594	4.42803	0.695827	1		-0.346594	0.157499
ENSG00000101966	0.320687	7.17169	0.332636	1		0.320687	0.478031
ENSG00000101972	-0.600291	7.30657	0.263975	1		-0.600291	0.578437
ENSG00000101974	-0.299556	5.357	0.510343	1		-0.299556	0.292138
ENSG00000101986	0.979405	6.63373	0.0236784	0.641208		0.979405	1.62565
ENSG00000101997	0.200277	4.81651	0.609624	1		0.200277	0.214938
ENSG00000102003	1.08981	2.29785	0.145613	1		1.08981	0.8368
ENSG00000102007	-0.021112	6.56534	0.955762	1		-0.021112	0.0196503
ENSG00000102024	-6.86683	4.52	0.00510895	0.348631		-6.86683	2.29167
ENSG00000102030	-0.0957476	3.57358	0.840828	1		-0.0957476	0.0752927
ENSG00000102032	-0.318591	6.07588	0.408104	1		-0.318591	0.389229
ENSG00000102034	0.259748	5.88458	0.400475	1		0.259748	0.397425
ENSG00000102038	0.645963	1.23449	0.417795	1		0.645963	0.379037
ENSG00000102054	-0.768426	6.50181	0.101305	1		-0.768426	0.99437
ENSG00000102057	-0.131658	0.132511	0.845544	1		-0.131658	0.0728637
ENSG00000102078	0.00736929	2.42818	1	1		0.00736929	0
ENSG00000102081	-0.501509	6.23657	0.201951	1		-0.501509	0.694754
ENSG00000102096	0.071642	2.80157	0.894043	1		0.071642	0.0486415
ENSG00000102098	-0.337657	0.344005	0.666307	1		-0.337657	0.176326
ENSG00000102100	0.4486	4.34312	0.240242	1		0.4486	0.619351
ENSG00000102103	-0.0782982	4.71161	0.848343	1		-0.0782982	0.0714287
ENSG00000102119	0.116153	4.50382	0.839064	1		0.116153	0.0762048
ENSG00000102125	-0.0957352	4.75304	0.82269	1		-0.0957352	0.084764
ENSG00000102144	-0.149323	8.93287	0.725563	1		-0.149323	0.139325
ENSG00000102158	0.339274	6.96199	0.257434	1		0.339274	0.589334
ENSG00000102172	-0.38418	6.99801	0.423297	1		-0.38418	0.373354
ENSG00000102178	0.234784	5.46594	0.540444	1		0.234784	0.26725
ENSG00000102181	0.271583	6.43864	0.465978	1		0.271583	0.331635
ENSG00000102189	-0.158652	6.47584	0.672579	1		-0.158652	0.172256
ENSG00000102218	0.00185942	6.34166	0.994631	1		0.00185942	0.00233807
ENSG00000102221	-1.092	2.47348	0.300545	1		-1.092	0.52209
ENSG00000102225	-0.46874	5.68674	0.290574	1		-0.46874	0.536744
ENSG00000102226	0.682113	4.6308	0.0696194	0.949145		0.682113	1.15727
ENSG00000102241	0.0141861	5.59162	0.965167	1		0.0141861	0.0153977
ENSG00000102265	0.26298	7.16636	0.556883	1		0.26298	0.254236
ENSG00000102302	-1.42148	2.79332	0.0956219	1		-1.42148	1.01944
ENSG00000102309	-0.368432	3.40285	0.413194	1		-0.368432	0.383846
ENSG00000102312	-0.792213	3.05964	0.17961	1		-0.792213	0.745669
ENSG00000102316	-0.50976	6.31152	0.13926	1		-0.50976	0.856174
ENSG00000102317	-0.0629651	7.45244	0.856084	1		-0.0629651	0.0674837
ENSG00000102349	-0.274794	2.62028	0.699667	1		-0.274794	0.155108
ENSG00000102359	-2.60523	1.93751	0.2566	1		-2.60523	0.590743
ENSG00000102362	-0.551327	0.129127	0.674986	1		-0.551327	0.170705
ENSG00000102384	-2.00071	1.56518	0.0166296	0.557185		-2.00071	1.77912
ENSG00000102390	-0.102764	5.08507	0.761847	1		-0.102764	0.118133
ENSG00000102393	0.202072	8.39096	0.610628	1		0.202072	0.214223
ENSG00000102401	-0.281222	5.76584	0.422256	1		-0.281222	0.374424
ENSG00000102409	0.279388	4.53576	0.631132	1		0.279388	0.19988
ENSG00000102445	0.882843	3.97636	0.1621	1		0.882843	0.790217
ENSG00000102468	-1.27559	1.40327	0.276559	1		-1.27559	0.558212
ENSG00000102471	-1.83001	1.5247	0.0558947	0.878102		-1.83001	1.25263
ENSG00000102524	-0.708298	6.21473	0.0437373	0.804683		-0.708298	1.35915
[truncated: 9,862 more rows]

## Sheet: Native vs Control
ID	logFC	logCPM	PValue	FDR		log2 fold change	-LOG10 p-value
ENSG00000000419	-0.0234371	4.84746	0.951315	1		-0.0234371	0.0216756
ENSG00000000457	0.0532043	3.51505	0.921844	1		0.0532043	0.0353424
ENSG00000000460	0.489767	2.21244	0.45329	1		0.489767	0.343624
ENSG00000000938	0.0379697	8.61583	0.944233	1		0.0379697	0.024921
ENSG00000000971	-1.26142	1.70275	0.0819348	1		-1.26142	1.08653
ENSG00000001036	0.247805	6.87519	0.499446	1		0.247805	0.301512
ENSG00000001084	-0.288956	6.50386	0.65346	1		-0.288956	0.184781
ENSG00000001167	0.0955791	5.33721	0.79931	1		0.0955791	0.0972847
ENSG00000001460	0.381127	1.48192	0.722895	1		0.381127	0.140925
ENSG00000001461	-0.0952541	4.00187	0.821193	1		-0.0952541	0.0855546
ENSG00000001497	0.0601412	4.37539	0.896145	1		0.0601412	0.0476218
ENSG00000001561	1.30422	3.68151	0.18283	1		1.30422	0.737953
ENSG00000001629	-0.236787	5.9412	0.587255	1		-0.236787	0.231173
ENSG00000001630	-1.64844	3.6875	0.018567	1		-1.64844	1.73126
ENSG00000001631	-0.617375	5.22989	0.271625	1		-0.617375	0.566031
ENSG00000002016	0.700282	2.8541	0.218746	1		0.700282	0.66006
ENSG00000002330	-0.192375	3.32284	0.770337	1		-0.192375	0.113319
ENSG00000002549	-0.029497	6.96789	0.946388	1		-0.029497	0.0239309
ENSG00000002586	-0.694046	8.46792	0.281502	1		-0.694046	0.550518
ENSG00000002587	2.78479	4.53404	0.0178761	1		2.78479	1.74773
ENSG00000002726	-0.200612	1.2511	0.856631	1		-0.200612	0.0672062
ENSG00000002822	-0.15725	5.43831	0.750686	1		-0.15725	0.124542
ENSG00000002834	0.0360231	8.85235	0.936866	1		0.0360231	0.0283227
ENSG00000002919	0.0727447	5.08168	0.845882	1		0.0727447	0.0726902
ENSG00000002933	0.381933	8.06707	0.475118	1		0.381933	0.323198
ENSG00000003056	0.197738	8.60948	0.628343	1		0.197738	0.201803
ENSG00000003096	-3.86198	4.55954	0.0164789	1		-3.86198	1.78307
ENSG00000003147	-1.09757	1.62465	0.115049	1		-1.09757	0.939118
ENSG00000003393	0.102401	5.59152	0.782513	1		0.102401	0.106508
ENSG00000003400	0.339074	4.68611	0.58969	1		0.339074	0.229376
ENSG00000003402	0.841101	8.64128	0.0923241	1		0.841101	1.03468
ENSG00000003436	0.594335	4.58958	0.378044	1		0.594335	0.422458
ENSG00000003509	0.100781	3.11472	0.848894	1		0.100781	0.0711464
ENSG00000003756	-0.0968406	6.6827	0.792291	1		-0.0968406	0.101115
ENSG00000003987	0.302048	1.35373	0.679393	1		0.302048	0.167879
ENSG00000004059	-0.353344	6.23415	0.371142	1		-0.353344	0.430459
ENSG00000004139	0.0353402	2.32233	0.956405	1		0.0353402	0.0193581
ENSG00000004142	-0.000915105	5.86765	0.99847	1		-0.000915105	0.000664842
ENSG00000004399	0.0423099	9.59969	0.931522	1		0.0423099	0.0308069
ENSG00000004455	0.106136	4.95401	0.779763	1		0.106136	0.108038
ENSG00000004468	1.76319	4.59481	0.108048	1		1.76319	0.966384
ENSG00000004478	0.387062	6.56481	0.408953	1		0.387062	0.388326
ENSG00000004487	-0.125069	5.81199	0.766173	1		-0.125069	0.115673
ENSG00000004534	-0.213325	6.00299	0.557974	1		-0.213325	0.253386
ENSG00000004660	-0.37863	4.83206	0.62878	1		-0.37863	0.201501
ENSG00000004700	0.235778	5.6176	0.528177	1		0.235778	0.27722
ENSG00000004766	-0.145903	5.5668	0.744211	1		-0.145903	0.128304
ENSG00000004777	-0.170382	0.709728	0.93162	1		-0.170382	0.0307613
ENSG00000004779	0.0392359	5.13837	0.918996	1		0.0392359	0.0366864
ENSG00000004799	-0.891933	3.29403	0.423189	1		-0.891933	0.373465
ENSG00000004809	0.855197	1.16159	0.468612	1		0.855197	0.329187
ENSG00000004838	0.289173	0.0389393	0.761907	1		0.289173	0.118098
ENSG00000004846	1.34213	2.43989	0.143974	1		1.34213	0.841715
ENSG00000004864	0.177063	5.28338	0.623329	1		0.177063	0.205283
ENSG00000004866	-0.517218	4.3981	0.275482	1		-0.517218	0.559907
ENSG00000004897	-0.163542	6.20418	0.719139	1		-0.163542	0.143187
ENSG00000004961	-0.0549539	4.83968	0.879777	1		-0.0549539	0.0556276
ENSG00000004975	-0.345161	5.61501	0.423127	1		-0.345161	0.373529
ENSG00000005007	0.0208848	6.97125	0.954284	1		0.0208848	0.0203222
ENSG00000005020	-0.216642	7.41633	0.585794	1		-0.216642	0.232255
ENSG00000005022	-0.112467	7.75436	0.792813	1		-0.112467	0.100829
ENSG00000005059	-0.391851	4.48794	0.386526	1		-0.391851	0.412821
ENSG00000005075	0.136256	4.15209	0.849149	1		0.136256	0.071016
ENSG00000005100	-0.55029	4.46212	0.306336	1		-0.55029	0.513803
ENSG00000005156	-0.0688906	3.88779	0.900108	1		-0.0688906	0.0457054
ENSG00000005175	0.137553	4.6198	0.775938	1		0.137553	0.110173
ENSG00000005187	-0.30507	0.0034717	0.810582	1		-0.30507	0.0912029
ENSG00000005189	0.519766	0.668879	0.482041	1		0.519766	0.316916
ENSG00000005194	0.00878998	4.66165	0.988596	1		0.00878998	0.00498107
ENSG00000005206	-0.0117394	3.68315	0.987148	1		-0.0117394	0.00561786
ENSG00000005238	0.231668	6.38478	0.639933	1		0.231668	0.193865
ENSG00000005243	-1.61168	1.60619	0.0939427	1		-1.61168	1.02714
ENSG00000005249	-0.921203	3.64975	0.350388	1		-0.921203	0.455451
ENSG00000005302	0.00722741	5.15638	0.988313	1		0.00722741	0.00510541
ENSG00000005339	0.117213	6.8305	0.777462	1		0.117213	0.109321
ENSG00000005379	-0.265463	1.04348	0.757555	1		-0.265463	0.120586
ENSG00000005381	-0.35583	1.15188	0.609398	1		-0.35583	0.215099
ENSG00000005436	-0.148145	3.76605	0.774029	1		-0.148145	0.111243
ENSG00000005469	-0.273905	4.14692	0.543393	1		-0.273905	0.264886
ENSG00000005471	-2.09112	1.9343	0.167512	1		-2.09112	0.775954
ENSG00000005483	0.297849	7.11663	0.43509	1		0.297849	0.361421
ENSG00000005486	1.36335	5.69306	0.109894	1		1.36335	0.959024
ENSG00000005700	0.0830225	6.37979	0.830448	1		0.0830225	0.0806876
ENSG00000005801	0.130463	3.6668	0.785173	1		0.130463	0.105034
ENSG00000005810	0.170214	7.41038	0.715363	1		0.170214	0.145474
ENSG00000005812	-0.0201415	6.49	0.956569	1		-0.0201415	0.0192838
ENSG00000005844	0.0407055	7.4273	0.924563	1		0.0407055	0.0340636
ENSG00000005882	-0.857685	3.38573	0.0836201	1		-0.857685	1.07769
ENSG00000005884	-0.728887	5.45364	0.558987	1		-0.728887	0.252598
ENSG00000005889	0.0994104	5.69157	0.83618	1		0.0994104	0.0777002
ENSG00000005893	-0.0795977	9.38602	0.840544	1		-0.0795977	0.0754394
ENSG00000006007	0.0336436	7.03399	0.941753	1		0.0336436	0.0260628
ENSG00000006015	-0.19074	4.95874	0.730132	1		-0.19074	0.136599
ENSG00000006025	-1.54066	2.18883	0.133767	1		-1.54066	0.873653
ENSG00000006062	-0.259835	4.40203	0.635692	1		-0.259835	0.196753
ENSG00000006118	2.0017	5.91967	0.10861	1		2.0017	0.964129
ENSG00000006125	-0.155075	7.39568	0.677698	1		-0.155075	0.168964
ENSG00000006194	-0.615892	4.99524	0.201204	1		-0.615892	0.696364
ENSG00000006282	0.382971	4.14378	0.372064	1		0.382971	0.429382
ENSG00000006283	-1.2757	1.1725	0.518354	1		-1.2757	0.285373
ENSG00000006327	-0.63307	3.38454	0.258342	1		-0.63307	0.587805
ENSG00000006432	-1.47027	1.21018	0.226325	1		-1.47027	0.645267
ENSG00000006451	-0.134377	7.17044	0.777514	1		-0.134377	0.109292
ENSG00000006453	-0.407914	2.96726	0.593693	1		-0.407914	0.226438
ENSG00000006459	0.598673	6.60551	0.193065	1		0.598673	0.714296
ENSG00000006530	0.73749	3.7882	0.165991	1		0.73749	0.779916
ENSG00000006534	0.134382	6.69705	0.793477	1		0.134382	0.100466
ENSG00000006576	-0.156055	5.62616	0.700578	1		-0.156055	0.154544
ENSG00000006607	0.146553	4.61565	0.715846	1		0.146553	0.14518
ENSG00000006625	-0.196262	5.0341	0.736044	1		-0.196262	0.133096
ENSG00000006634	0.122955	3.20552	0.813272	1		0.122955	0.089764
ENSG00000006652	-0.471539	5.23278	0.533474	1		-0.471539	0.272886
ENSG00000006695	-0.289782	3.89444	0.60122	1		-0.289782	0.220967
ENSG00000006704	-0.860577	3.99442	0.129637	1		-0.860577	0.887272
ENSG00000006712	-0.222412	4.99734	0.657742	1		-0.222412	0.181945
ENSG00000006715	-0.0369808	7.0743	0.919792	1		-0.0369808	0.0363102
ENSG00000006744	-0.25581	5.16873	0.511562	1		-0.25581	0.291102
ENSG00000006747	-0.871913	4.58711	0.419274	1		-0.871913	0.377503
ENSG00000006756	0.28129	5.5084	0.650924	1		0.28129	0.18647
ENSG00000006757	0.10302	2.78392	0.875376	1		0.10302	0.0578052
ENSG00000006831	-0.0680557	6.44979	0.84514	1		-0.0680557	0.0730712
ENSG00000006837	-0.592583	1.45944	0.407198	1		-0.592583	0.390194
ENSG00000007038	-0.686365	0.636943	0.590996	1		-0.686365	0.228416
ENSG00000007047	-0.0873544	4.83107	0.863996	1		-0.0873544	0.0634885
ENSG00000007080	-0.108026	5.32001	0.802237	1		-0.108026	0.0956973
ENSG00000007129	0.824694	0.999149	0.429787	1		0.824694	0.366747
ENSG00000007168	-0.166158	7.50394	0.700999	1		-0.166158	0.154283
ENSG00000007202	-0.28085	8.17914	0.517106	1		-0.28085	0.28642
ENSG00000007237	-0.407765	8.42069	0.478507	1		-0.407765	0.320112
ENSG00000007255	-1.00169	3.77532	0.116023	1		-1.00169	0.935456
ENSG00000007264	0.0605172	5.13388	0.895408	1		0.0605172	0.0479792
ENSG00000007341	-0.65538	3.32434	0.25559	1		-0.65538	0.592457
ENSG00000007372	-0.612165	0.938383	0.443792	1		-0.612165	0.35282
ENSG00000007376	0.226033	4.09282	0.66326	1		0.226033	0.178316
ENSG00000007384	-0.59412	3.96481	0.338513	1		-0.59412	0.470425
ENSG00000007392	0.0544721	4.90023	0.885641	1		0.0544721	0.0527422
ENSG00000007520	0.0841741	4.57338	0.866132	1		0.0841741	0.0624158
ENSG00000007541	0.00980917	4.93572	0.981052	1		0.00980917	0.00830798
ENSG00000007545	0.4776	3.77582	0.298725	1		0.4776	0.524728
ENSG00000007923	-0.391991	5.09991	0.444838	1		-0.391991	0.351798
ENSG00000007944	1.02397	3.58837	0.17972	1		1.02397	0.745404
ENSG00000007968	-0.768128	3.08484	0.411509	1		-0.768128	0.385621
ENSG00000008018	-0.049921	6.20036	0.898764	1		-0.049921	0.0463541
ENSG00000008056	-1.39644	0.277891	0.706169	1		-1.39644	0.151091
ENSG00000008083	-0.0228538	6.21128	0.951812	1		-0.0228538	0.0214488
ENSG00000008086	-1.03085	1.94327	0.283177	1		-1.03085	0.547943
ENSG00000008118	-1.25099	1.95202	0.176817	1		-1.25099	0.752477
ENSG00000008128	0.226248	3.23606	0.701635	1		0.226248	0.153889
ENSG00000008130	0.027763	7.55817	0.948271	1		0.027763	0.0230675
ENSG00000008256	-0.431043	4.9009	0.302793	1		-0.431043	0.518854
ENSG00000008282	-0.134823	6.77331	0.706432	1		-0.134823	0.150929
ENSG00000008283	0.0808071	3.88642	0.88785	1		0.0808071	0.0516604
ENSG00000008294	-0.0802182	7.73981	0.834496	1		-0.0802182	0.0785756
ENSG00000008300	-0.322425	0.830968	0.725444	1		-0.322425	0.139396
ENSG00000008311	1.41253	0.456703	0.110861	1		1.41253	0.955221
ENSG00000008324	-0.10005	3.34639	0.876652	1		-0.10005	0.0571729
ENSG00000008382	-0.517473	5.12428	0.213031	1		-0.517473	0.671557
ENSG00000008394	0.535038	6.39724	0.243538	1		0.535038	0.613433
ENSG00000008405	0.0649141	4.59321	0.867936	1		0.0649141	0.0615121
ENSG00000008441	-4.92654	4.00083	0.00278676			-4.92654	2.5549
ENSG00000008513	0.438655	8.92122	0.382754	1		0.438655	0.41708
ENSG00000008516	0.777347	4.77815	0.301788	1		0.777347	0.520298
ENSG00000008517	1.65429	4.31025	0.0698931	1		1.65429	1.15557
ENSG00000008710	0.444237	5.38058	0.304801	1		0.444237	0.515984
ENSG00000008838	0.0847807	5.92815	0.815547	1		0.0847807	0.0885512
ENSG00000008853	-0.164282	4.72243	0.811344	1		-0.164282	0.0907948
ENSG00000008869	-0.120621	5.4757	0.769324	1		-0.120621	0.113891
ENSG00000008952	0.37449	7.58584	0.41924	1		0.37449	0.377538
ENSG00000008988	-0.244116	7.23736	0.600488	1		-0.244116	0.221496
ENSG00000009307	-0.656091	9.47248	0.203565	1		-0.656091	0.691297
ENSG00000009335	0.300745	6.61934	0.427091	1		0.300745	0.369479
ENSG00000009413	0.133539	5.38148	0.748691	1		0.133539	0.125697
ENSG00000009724	-0.185297	1.48202	0.816894	1		-0.185297	0.0878344
ENSG00000009780	-0.46445	4.2012	0.309261	1		-0.46445	0.509675
ENSG00000009790	0.346353	3.45492	0.649333	1		0.346353	0.187533
ENSG00000009830	-0.0483916	4.34757	0.919981	1		-0.0483916	0.0362213
ENSG00000009844	0.0231546	5.49055	0.952483	1		0.0231546	0.0211428
ENSG00000009954	-0.0186777	6.80998	0.957969	1		-0.0186777	0.0186484
ENSG00000010017	-0.329953	5.95674	0.526089	1		-0.329953	0.278941
ENSG00000010072	0.333651	3.79034	0.440385	1		0.333651	0.356167
ENSG00000010165	0.254887	5.39688	0.521684	1		0.254887	0.282592
ENSG00000010219	-0.397131	5.05514	0.527998	1		-0.397131	0.277368
ENSG00000010244	-0.0465775	7.40602	0.913882	1		-0.0465775	0.0391098
ENSG00000010256	-0.229653	7.09037	0.574471	1		-0.229653	0.240732
ENSG00000010270	0.247695	6.10794	0.545141	1		0.247695	0.263491
ENSG00000010278	-0.6331	9.82452	0.435897	1		-0.6331	0.360616
ENSG00000010292	-0.0715762	5.31512	0.843757	1		-0.0715762	0.0737828
ENSG00000010295	-0.428922	6.37075	0.309454	1		-0.428922	0.509404
ENSG00000010310	-0.0755871	-0.347732	0.958014	1		-0.0755871	0.0186283
ENSG00000010318	-0.365288	3.27575	0.520554	1		-0.365288	0.283534
ENSG00000010322	-0.819553	6.71969	0.159231	1		-0.819553	0.797971
ENSG00000010327	-0.53773	8.71601	0.349187	1		-0.53773	0.456942
ENSG00000010361	-0.172912	3.27637	0.723641	1		-0.172912	0.140477
ENSG00000010404	0.181615	7.4051	0.647106	1		0.181615	0.189025
ENSG00000010539	0.515539	3.65993	0.380922	1		0.515539	0.419164
ENSG00000010610	-0.403747	8.82152	0.538627	1		-0.403747	0.268712
ENSG00000010626	0.34035	2.69944	0.577966	1		0.34035	0.238098
ENSG00000010671	-0.169648	6.55891	0.679239	1		-0.169648	0.167978
ENSG00000010704	-0.0261542	4.69464	0.961948	1		-0.0261542	0.0168485
ENSG00000010803	-1.47014	3.19193	0.058444	1		-1.47014	1.23326
ENSG00000010810	-0.71466	5.08402	0.505136	1		-0.71466	0.296592
ENSG00000010818	0.351746	4.94649	0.735635	1		0.351746	0.133338
ENSG00000011007	0.142179	6.48142	0.685637	1		0.142179	0.163906
ENSG00000011009	-0.213467	5.46867	0.592034	1		-0.213467	0.227653
ENSG00000011021	-0.33557	5.71858	0.364267	1		-0.33557	0.43858
ENSG00000011028	-0.158346	6.3854	0.875538	1		-0.158346	0.0577251
ENSG00000011083	-0.20779	-0.406025	0.874515	1		-0.20779	0.0582328
ENSG00000011105	-2.86997	1.86378	0.069212	1		-2.86997	1.15982
ENSG00000011114	-0.00571074	6.2387	0.989882	1		-0.00571074	0.00441657
ENSG00000011132	0.420541	4.13356	0.426655	1		0.420541	0.369923
ENSG00000011143	0.0672256	2.15629	0.914359	1		0.0672256	0.0388833
ENSG00000011198	-0.0837455	5.86424	0.83613	1		-0.0837455	0.077726
ENSG00000011201	-0.216119	4.60108	0.902804	1		-0.216119	0.0444065
ENSG00000011243	-0.307543	5.30786	0.426346	1		-0.307543	0.370238
ENSG00000011258	-0.302864	4.528	0.517869	1		-0.302864	0.28578
ENSG00000011260	-0.0156163	5.79045	0.964774	1		-0.0156163	0.0155744
ENSG00000011275	0.0495434	5.84031	0.889626	1		0.0495434	0.0507925
ENSG00000011295	0.176896	4.50071	0.687373	1		0.176896	0.162807
ENSG00000011304	0.201656	7.94368	0.63024	1		0.201656	0.200494
ENSG00000011347	-1.59607	1.14662	0.147442	1		-1.59607	0.831379
ENSG00000011376	0.441374	4.41952	0.243161	1		0.441374	0.614106
ENSG00000011405	-0.0436643	6.11573	0.918714	1		-0.0436643	0.0368198
ENSG00000011422	3.02225	9.88295	0.017407	1		3.02225	1.75928
ENSG00000011426	-2.65366	1.90225	0.0283215	1		-2.65366	1.54788
ENSG00000011451	-0.113375	5.15581	0.778645	1		-0.113375	0.10866
ENSG00000011454	-0.15737	6.09746	0.682987	1		-0.15737	0.165588
ENSG00000011478	0.814601	2.98972	0.270698	1		0.814601	0.567515
ENSG00000011485	-0.205452	5.43313	0.648041	1		-0.205452	0.188397
ENSG00000011523	0.261646	3.85453	0.550876	1		0.261646	0.258946
ENSG00000011566	-0.374716	5.27445	0.452694	1		-0.374716	0.344195
ENSG00000011600	-0.358072	8.86165	0.524319	1		-0.358072	0.280404
ENSG00000011638	-0.537076	4.66517	0.197715	1		-0.537076	0.70396
ENSG00000012048	0.352929	2.97583	0.520145	1		0.352929	0.283876
ENSG00000012061	0.319891	4.37561	0.471532	1		0.319891	0.326489
ENSG00000012124	-0.205325	6.89573	0.842302	1		-0.205325	0.0745322
ENSG00000012174	0.233595	4.15635	0.652544	1		0.233595	0.18539
ENSG00000012211	0.306418	3.28593	0.614036	1		0.306418	0.211806
ENSG00000012232	0.110893	5.55139	0.802723	1		0.110893	0.0954342
ENSG00000012660	-0.312491	7.01753	0.391203	1		-0.312491	0.407597
ENSG00000012779	0.646601	6.00144	0.317772	1		0.646601	0.497885
ENSG00000012817	0.0531348	5.14035	0.983756	1		0.0531348	0.00711256
ENSG00000012822	-0.0734581	6.07717	0.850867	1		-0.0734581	0.0701386
ENSG00000012963	0.0335514	4.99676	0.929465	1		0.0335514	0.0317672
ENSG00000012983	-0.0914718	4.27552	0.842194	1		-0.0914718	0.0745877
ENSG00000013016	-2.34351	3.23517	0.0348141	1		-2.34351	1.45824
ENSG00000013275	-0.521546	6.05762	0.34007	1		-0.521546	0.468432
ENSG00000013288	0.221022	7.03915	0.597999	1		0.221022	0.2233
ENSG00000013306	-0.150553	5.99932	0.73758	1		-0.150553	0.132191
ENSG00000013364	0.0712335	8.07425	0.870526	1		0.0712335	0.0602182
ENSG00000013374	-0.215557	5.77397	0.563144	1		-0.215557	0.24938
ENSG00000013375	0.317957	4.42174	0.406826	1		0.317957	0.390591
ENSG00000013392	-0.0286656	2.60074	0.954424	1		-0.0286656	0.0202588
ENSG00000013441	-0.461793	6.01593	0.28176	1		-0.461793	0.55012
ENSG00000013503	-0.867656	3.09172	0.241759	1		-0.867656	0.616616
ENSG00000013523	0.252634	6.2037	0.555679	1		0.252634	0.255176
ENSG00000013561	-0.141116	5.88533	0.686888	1		-0.141116	0.163114
ENSG00000013563	-0.114996	4.39617	0.841047	1		-0.114996	0.0751796
ENSG00000013573	-0.554062	2.27291	0.514846	1		-0.554062	0.288323
ENSG00000013583	-0.555779	7.20195	0.408706	1		-0.555779	0.388589
ENSG00000013588	0.00439598	0.64093	1	1		0.00439598	0
ENSG00000013619	2.23715	2.8746	0.132041	1		2.23715	0.879293
ENSG00000013725	0.752353	0.389223	0.462534	1		0.752353	0.334857
ENSG00000013810	0.0455009	4.40396	0.917288	1		0.0455009	0.0374943
ENSG00000014123	0.181914	5.68586	0.628195	1		0.181914	0.201906
ENSG00000014138	0.273341	3.16606	0.621579	1		0.273341	0.206504
ENSG00000014164	0.445955	4.91492	0.30618	1		0.445955	0.514024
ENSG00000014216	0.140002	7.27078	0.759223	1		0.140002	0.11963
ENSG00000014257	-0.0127652	2.97142	0.990064	1		-0.0127652	0.0043368
ENSG00000014641	-0.288846	7.50955	0.475564	1		-0.288846	0.322791
ENSG00000014824	0.00286908	5.91776	0.996934	1		0.00286908	0.00133376
ENSG00000014914	-0.404181	0.938717	0.806024	1		-0.404181	0.0936522
ENSG00000014919	0.289537	5.39068	0.419595	1		0.289537	0.37717
ENSG00000015133	-0.149731	5.83435	0.845442	1		-0.149731	0.0729161
ENSG00000015153	0.0185173	3.68286	0.973325	1		0.0185173	0.0117421
ENSG00000015171	-0.073771	6.13963	0.861315	1		-0.073771	0.0648381
ENSG00000015285	0.436917	5.89042	0.336996	1		0.436917	0.472376
ENSG00000015475	0.328201	6.09524	0.497191	1		0.328201	0.303477
ENSG00000015479	-0.168557	7.37104	0.69621	1		-0.168557	0.15726
ENSG00000015532	-1.45624	5.02442	0.0962393	1		-1.45624	1.01665
ENSG00000015676	-0.0491815	5.80396	0.89476	1		-0.0491815	0.0482933
ENSG00000016391	1.63603	2.19623	0.155777	1		1.63603	0.807496
ENSG00000016864	-0.0911455	4.50077	0.810867	1		-0.0911455	0.0910502
ENSG00000017260	0.450007	7.46897	0.439785	1		0.450007	0.35676
ENSG00000017427	-4.46077	4.75394	0.0123721	1		-4.46077	1.90756
ENSG00000017483	-0.855341	0.0644961	0.569606	1		-0.855341	0.244425
ENSG00000017797	-0.0843981	6.61744	0.83426	1		-0.0843981	0.0786984
ENSG00000018189	0.0891892	5.31122	0.812408	1		0.0891892	0.0902258
ENSG00000018280	2.47859	8.05912	0.0498613	1		2.47859	1.30224
ENSG00000018408	-3.55396	3.01545	0.0184401	1		-3.55396	1.73424
ENSG00000018510	-0.083011	8.39858	0.886474	1		-0.083011	0.0523338
ENSG00000018610	-0.134632	4.18706	0.733626	1		-0.134632	0.134525
ENSG00000018699	0.17402	3.28747	0.772131	1		0.17402	0.112309
ENSG00000018869	-0.497379	1.97802	0.463134	1		-0.497379	0.334294
ENSG00000019144	-0.220723	4.43387	0.836795	1		-0.220723	0.0773807
ENSG00000019169	-0.428952	7.74821	0.517627	1		-0.428952	0.285983
ENSG00000019485	-0.867691	2.14799	0.354301	1		-0.867691	0.450628
ENSG00000019582	-0.00999332	11.9129	0.986933	1		-0.00999332	0.00571233
ENSG00000019991	-1.02356	3.80856	0.278647	1		-1.02356	0.554945
ENSG00000019995	-0.129454	4.60183	0.736399	1		-0.129454	0.132887
ENSG00000020129	-0.0336543	3.80672	0.94587	1		-0.0336543	0.0241687
ENSG00000020181	2.80711	4.1896	0.100172	1		2.80711	0.999255
ENSG00000020256	-0.261864	3.57792	0.577461	1		-0.261864	0.238478
ENSG00000020426	-0.790872	2.05024	0.314823	1		-0.790872	0.501933
ENSG00000020577	-0.468298	6.86572	0.512982	1		-0.468298	0.289898
ENSG00000020633	0.22242	4.80789	0.611605	1		0.22242	0.213529
ENSG00000020922	-0.0242773	4.88041	0.954373	1		-0.0242773	0.0202817
ENSG00000021355	0.496919	6.89524	0.267949	1		0.496919	0.571948
ENSG00000021574	0.180977	5.58653	0.624032	1		0.180977	0.204793
ENSG00000021762	-0.483804	3.67965	0.417373	1		-0.483804	0.379476
ENSG00000021776	-0.0677759	6.22204	0.86778	1		-0.0677759	0.0615901
ENSG00000022267	-5.638	4.8265	0.00906286	1		-5.638	2.04273
ENSG00000022277	0.126146	6.24708	0.744725	1		0.126146	0.128004
ENSG00000022556	1.43694	2.36366	0.237424	1		1.43694	0.624475
ENSG00000022567	-0.251065	6.45236	0.707091	1		-0.251065	0.150524
ENSG00000022840	-0.160954	7.34468	0.684378	1		-0.160954	0.164704
ENSG00000022976	-0.0103464	2.58519	0.977212	1		-0.0103464	0.0100114
ENSG00000023041	0.184486	5.7446	0.610598	1		0.184486	0.214245
ENSG00000023171	-0.16758	4.91127	0.760736	1		-0.16758	0.118766
ENSG00000023191	-0.259195	8.49684	0.653876	1		-0.259195	0.184505
ENSG00000023228	-0.204969	7.10255	0.650495	1		-0.204969	0.186756
ENSG00000023287	0.0601024	6.76257	0.877973	1		0.0601024	0.0565187
ENSG00000023318	0.0447657	6.73778	0.9058	1		0.0447657	0.0429678
ENSG00000023330	0.0304078	7.69878	0.942082	1		0.0304078	0.0259114
ENSG00000023445	1.33192	6.13289	0.0556235	1		1.33192	1.25474
ENSG00000023516	0.122741	6.84573	0.785399	1		0.122741	0.10491
ENSG00000023572	0.279746	3.37107	0.567913	1		0.279746	0.245718
ENSG00000023608	1.03888	3.99641	0.0520723	1		1.03888	1.28339
ENSG00000023697	-0.0138278	5.2886	0.97952	1		-0.0138278	0.00898649
ENSG00000023734	-0.0897676	6.31406	0.79778	1		-0.0897676	0.0981169
ENSG00000023839	-1.93527	1.25629	0.0680763	1		-1.93527	1.167
ENSG00000023892	-0.845847	4.44249	0.0782621	1		-0.845847	1.10645
ENSG00000023902	0.323287	7.55673	0.554512	1		0.323287	0.256089
ENSG00000023909	-0.658014	5.16085	0.261295	1		-0.658014	0.582869
ENSG00000024048	-0.0881465	6.56975	0.828148	1		-0.0881465	0.081892
ENSG00000024422	-0.463841	1.82349	0.764793	1		-0.463841	0.116456
ENSG00000024862	-0.0635048	4.688	0.888771	1		-0.0635048	0.0512102
ENSG00000025039	-0.220592	8.07893	0.680702	1		-0.220592	0.167043
ENSG00000025156	-1.13688	3.97535	0.153249	1		-1.13688	0.814601
ENSG00000025293	-0.00333089	6.11917	0.992751	1		-0.00333089	0.0031596
ENSG00000025434	0.448908	8.27985	0.58736	1		0.448908	0.231096
ENSG00000025708	0.821435	7.30021	0.173802	1		0.821435	0.759946
ENSG00000025770	-0.674062	4.39496	0.215227	1		-0.674062	0.667103
ENSG00000025772	0.0620834	3.62868	0.905091	1		0.0620834	0.0433077
ENSG00000025796	-0.157167	6.19079	0.705483	1		-0.157167	0.151514
ENSG00000025800	0.0948427	6.81803	0.799879	1		0.0948427	0.0969756
ENSG00000026025	-0.0356215	11.8711	0.939206	1		-0.0356215	0.027239
ENSG00000026036	0.686625	0.805977	0.415263	1		0.686625	0.381677
ENSG00000026103	0.154972	4.44675	0.8303	1		0.154972	0.0807648
ENSG00000026297	-0.699404	6.79418	0.30079	1		-0.699404	0.521736
ENSG00000026508	1.34501	10.5096	0.0378241	1		1.34501	1.42223
ENSG00000026652	0.441838	5.72877	0.29884	1		0.441838	0.524562
ENSG00000026751	0.49001	9.34992	0.292494	1		0.49001	0.533884
ENSG00000026950	0.0494696	4.13416	0.928275	1		0.0494696	0.0323236
ENSG00000027001	-0.196083	4.25002	0.695593	1		-0.196083	0.157645
ENSG00000027075	0.903477	4.7705	0.185598	1		0.903477	0.731427
ENSG00000027697	0.39364	8.51625	0.411561	1		0.39364	0.385565
ENSG00000027847	0.324198	4.11246	0.45968	1		0.324198	0.337544
ENSG00000028116	0.493424	4.57699	0.44076	1		0.493424	0.355798
ENSG00000028137	0.960761	9.77716	0.161191	1		0.960761	0.792658
ENSG00000028203	0.152897	5.00954	0.697344	1		0.152897	0.156553
ENSG00000028277	0.22524	5.6853	0.780028	1		0.22524	0.10789
ENSG00000028310	0.154375	4.56918	0.713327	1		0.154375	0.146711
ENSG00000028528	-0.228858	7.77727	0.571167	1		-0.228858	0.243237
ENSG00000028839	-0.803876	3.81437	0.228593	1		-0.803876	0.640937
ENSG00000029153	0.941561	5.31969	0.0559828	1		0.941561	1.25195
ENSG00000029363	-0.260451	6.18642	0.552807	1		-0.260451	0.257427
ENSG00000029364	0.332652	6.23676	0.346815	1		0.332652	0.459902
ENSG00000029534	-3.48299	3.38232	0.0116276	1		-3.48299	1.93451
ENSG00000029639	-0.117148	2.66823	0.835051	1		-0.117148	0.0782871
ENSG00000029725	-0.0327632	6.93249	0.932366	1		-0.0327632	0.0304136
ENSG00000029993	0.378886	2.53267	0.626135	1		0.378886	0.203332
ENSG00000030066	-0.144514	5.3516	0.763217	1		-0.144514	0.117352
ENSG00000030110	0.148792	4.62165	0.727657	1		0.148792	0.138073
ENSG00000030419	-2.2339	1.89172	0.0634859	1		-2.2339	1.19732
ENSG00000030582	-0.238918	12.0485	0.658608	1		-0.238918	0.181373
ENSG00000031003	-0.230308	6.04283	0.61656	1		-0.230308	0.210025
ENSG00000031081	0.366242	7.30376	0.322947	1		0.366242	0.490869
ENSG00000031691	-0.0657818	2.60453	0.93923	1		-0.0657818	0.027228
ENSG00000031698	-0.335227	6.30074	0.400661	1		-0.335227	0.397223
ENSG00000031823	-0.0518807	6.1358	0.904809	1		-0.0518807	0.0434429
ENSG00000032219	-0.131735	6.0303	0.746377	1		-0.131735	0.127042
ENSG00000032389	-0.202125	3.94031	0.619324	1		-0.202125	0.208082
ENSG00000032444	0.792352	7.474	0.232057	1		0.792352	0.634405
ENSG00000032742	0.0914422	3.73895	0.847627	1		0.0914422	0.0717951
ENSG00000033011	0.106819	3.82432	0.813354	1		0.106819	0.0897207
ENSG00000033030	0.108868	4.88539	0.769368	1		0.108868	0.113866
ENSG00000033050	-0.272456	5.18315	0.572331	1		-0.272456	0.242352
ENSG00000033100	0.291421	6.15897	0.468972	1		0.291421	0.328854
ENSG00000033170	-0.411437	3.42657	0.55803	1		-0.411437	0.253342
ENSG00000033178	0.183592	6.58229	0.622485	1		0.183592	0.205871
ENSG00000033327	0.656988	6.99107	0.230454	1		0.656988	0.637416
ENSG00000033627	-0.153445	8.55712	0.737012	1		-0.153445	0.132525
ENSG00000033800	0.127895	6.43887	0.725554	1		0.127895	0.139331
ENSG00000033867	-0.107723	6.07228	0.876006	1		-0.107723	0.0574931
ENSG00000034152	0.717824	6.27258	0.281196	1		0.717824	0.550991
ENSG00000034510	-0.172634	9.32589	0.742325	1		-0.172634	0.129406
ENSG00000034533	-0.0630253	2.85206	0.929979	1		-0.0630253	0.0315268
ENSG00000034677	-0.039292	5.70213	0.919442	1		-0.039292	0.0364757
ENSG00000034693	-0.264664	3.50623	0.593526	1		-0.264664	0.22656
ENSG00000034713	-0.441626	6.81792	0.231218	1		-0.441626	0.635978
ENSG00000035115	-0.0868736	3.23269	0.902535	1		-0.0868736	0.0445358
ENSG00000035141	0.0368527	4.40492	0.935084	1		0.0368527	0.0291492
ENSG00000035403	-0.505933	6.82897	0.292774	1		-0.505933	0.533468
ENSG00000035664	-3.07329	2.2266	0.260325	1		-3.07329	0.584484
ENSG00000035681	0.205824	7.04768	0.630591	1		0.205824	0.200252
ENSG00000035687	-0.2962	6.42734	0.480573	1		-0.2962	0.318241
ENSG00000035862	-0.171681	9.91633	0.756335	1		-0.171681	0.121286
ENSG00000035928	-0.0296949	5.22396	0.93552	1		-0.0296949	0.028947
ENSG00000036054	0.0774572	6.02409	0.845904	1		0.0774572	0.0726788
ENSG00000036257	-0.759688	7.01346	0.214062	1		-0.759688	0.66946
ENSG00000036448	-4.73686	3.48233	0.0085873	1		-4.73686	2.06614
ENSG00000036549	-0.37572	6.17792	0.546636	1		-0.37572	0.262302
ENSG00000036672	-1.69113	3.61443	0.129841	1		-1.69113	0.886588
ENSG00000037042	0.240159	1.74303	0.709731	1		0.240159	0.148906
ENSG00000037241	-0.463094	3.17421	0.39361	1		-0.463094	0.404934
ENSG00000037474	-0.196763	5.9616	0.630054	1		-0.196763	0.200622
ENSG00000037637	0.270355	5.40276	0.509821	1		0.270355	0.292582
ENSG00000037749	0.438111	4.69657	0.303034	1		0.438111	0.518508
ENSG00000037757	-0.0104985	4.03309	0.996145	1		-0.0104985	0.00167759
ENSG00000037897	0.464447	3.54307	0.359784	1		0.464447	0.443958
ENSG00000038002	0.0224279	4.54175	0.956717	1		0.0224279	0.0192165
ENSG00000038210	-0.169646	5.31568	0.647166	1		-0.169646	0.188984
ENSG00000038219	0.324858	7.02076	0.369295	1		0.324858	0.432626
ENSG00000038274	-0.108548	6.5648	0.755455	1		-0.108548	0.121791
ENSG00000038358	0.0903874	6.05543	0.809972	1		0.0903874	0.0915299
ENSG00000038382	0.218293	7.72696	0.564878	1		0.218293	0.248045
ENSG00000038427	4.01801	7.94022	0.0408601	1		4.01801	1.3887
ENSG00000038532	0.280841	5.60851	0.419256	1		0.280841	0.37752
ENSG00000038945	-0.832379	7.62869	0.4186	1		-0.832379	0.378201
ENSG00000039068	-0.239863	1.09927	0.82747	1		-0.239863	0.0822477
ENSG00000039123	0.0686612	5.91711	0.866489	1		0.0686612	0.0622372
ENSG00000039319	0.19569	9.19907	0.74009	1		0.19569	0.130715
ENSG00000039523	-0.0723037	7.25232	0.880777	1		-0.0723037	0.0551342
ENSG00000039560	1.60961	4.70446	0.0648243	1		1.60961	1.18826
ENSG00000039650	-0.031395	4.57906	0.947646	1		-0.031395	0.0233538
ENSG00000040199	0.168712	3.87364	0.729142	1		0.168712	0.137188
ENSG00000040275	0.538127	2.76766	0.41955	1		0.538127	0.377216
ENSG00000040341	-0.226737	5.09475	0.579618	1		-0.226737	0.236858
ENSG00000040487	0.0892223	5.15674	0.854068	1		0.0892223	0.0685074
ENSG00000040531	0.261491	5.98774	0.473831	1		0.261491	0.324377
ENSG00000040608	-0.21523	6.34762	0.86251	1		-0.21523	0.0642358
ENSG00000040633	-0.170741	5.83997	0.676291	1		-0.170741	0.169866
ENSG00000040933	0.0665233	6.47533	0.885302	1		0.0665233	0.0529083
ENSG00000041357	-0.269418	6.50834	0.538194	1		-0.269418	0.269061
ENSG00000041802	-0.145283	4.92162	0.725989	1		-0.145283	0.13907
ENSG00000041880	-0.669802	2.39716	0.418049	1		-0.669802	0.378772
ENSG00000041982	-3.08069	4.20056	0.0778636	1		-3.08069	1.10867
ENSG00000041988	0.020137	2.75975	0.971449	1		0.020137	0.0125801
ENSG00000042062	1.01031	1.84738	0.41811	1		1.01031	0.378709
ENSG00000042088	0.123084	3.9363	0.785417	1		0.123084	0.1049
ENSG00000042286	1.11585	5.72511	0.0964164	1		1.11585	1.01585
ENSG00000042317	-0.195922	2.95385	0.793487	1		-0.195922	0.10046
ENSG00000042429	0.238823	4.7973	0.523994	1		0.238823	0.280673
ENSG00000042445	0.308181	4.96418	0.482257	1		0.308181	0.316721
ENSG00000042493	-0.396643	10.9557	0.444304	1		-0.396643	0.352319
ENSG00000042753	-0.238006	7.41337	0.618041	1		-0.238006	0.208983
ENSG00000042832	-1.41406	0.451553	0.263643	1		-1.41406	0.578984
ENSG00000042980	0.260157	5.09881	0.632132	1		0.260157	0.199192
ENSG00000043093	0.216989	6.08456	0.538228	1		0.216989	0.269034
ENSG00000043143	-0.454076	5.37769	0.269237	1		-0.454076	0.569865
ENSG00000043462	0.516444	7.49219	0.263738	1		0.516444	0.578827
ENSG00000043514	-0.19154	3.55902	0.720237	1		-0.19154	0.142525
ENSG00000043591	-1.31878	-0.275347	0.705788	1		-1.31878	0.151326
ENSG00000044090	0.108376	4.50595	0.821423	1		0.108376	0.0854332
ENSG00000044115	-0.180791	8.44244	0.647399	1		-0.180791	0.188828
ENSG00000044446	-0.624153	5.15184	0.186039	1		-0.624153	0.730396
ENSG00000044459	-0.0920012	4.5515	0.809829	1		-0.0920012	0.0916066
ENSG00000044574	-0.92152	8.5324	0.160792	1		-0.92152	0.793735
ENSG00000046647	-0.25213	2.6276	0.640929	1		-0.25213	0.19319
ENSG00000046651	0.00230486	3.11391	1	1		0.00230486	0
ENSG00000046653	-1.97566	1.36713	0.12559	1		-1.97566	0.901044
ENSG00000047056	-0.0946292	6.38444	0.802658	1		-0.0946292	0.0954695
ENSG00000047188	0.131988	5.40966	0.732252	1		0.131988	0.135339
ENSG00000047230	-0.679584	3.66404	0.222153	1		-0.679584	0.653347
ENSG00000047249	0.117273	7.79403	0.776724	1		0.117273	0.109733
ENSG00000047315	0.0549884	6.79261	0.881336	1		0.0549884	0.0548587
ENSG00000047346	0.154175	4.57756	0.745816	1		0.154175	0.127368
ENSG00000047365	0.122399	5.14677	0.751881	1		0.122399	0.123851
ENSG00000047410	-0.479452	7.17695	0.377189	1		-0.479452	0.423441
ENSG00000047457	-1.90206	3.5946	0.277893	1		-1.90206	0.556122
ENSG00000047578	0.279774	4.93967	0.459328	1		0.279774	0.337877
ENSG00000047579	-0.375296	4.48676	0.360614	1		-0.375296	0.442957
ENSG00000047621	-0.0519558	6.15121	0.922013	1		-0.0519558	0.0352629
ENSG00000047634	-0.0448562	4.51266	0.934872	1		-0.0448562	0.0292477
ENSG00000047644	0.263369	5.11383	0.534643	1		0.263369	0.271936
ENSG00000047648	-0.614219	1.97764	0.476463	1		-0.614219	0.321971
ENSG00000047849	-0.247796	7.61595	0.5275	1		-0.247796	0.277778
ENSG00000047932	0.301733	5.24219	0.437728	1		0.301733	0.358796
ENSG00000048028	-0.342579	5.20612	0.450628	1		-0.342579	0.346182
ENSG00000048052	-1.06967	3.16783	0.198359	1		-1.06967	0.702548
ENSG00000048140	-0.0269283	6.14219	0.944274	1		-0.0269283	0.0249021
ENSG00000048162	-0.518583	2.46498	0.439612	1		-0.518583	0.35693
ENSG00000048342	0.337426	1.67747	0.583608	1		0.337426	0.233879
ENSG00000048392	0.385673	6.48142	0.368864	1		0.385673	0.433134
ENSG00000048405	-0.812361	5.6488	0.203793	1		-0.812361	0.690811
ENSG00000048471	-0.0983679	7.18604	0.824058	1		-0.0983679	0.0840424
ENSG00000048544	0.695814	4.62296	0.260088	1		0.695814	0.584879
ENSG00000048649	0.27929	6.06482	0.510603	1		0.27929	0.291917
ENSG00000048707	0.0843423	6.76879	0.829839	1		0.0843423	0.0810059
ENSG00000048740	-0.483678	7.48066	0.341762	1		-0.483678	0.466276
ENSG00000048828	-0.201438	7.80081	0.654932	1		-0.201438	0.183804
ENSG00000048991	-0.690685	5.3893	0.218006	1		-0.690685	0.661532
ENSG00000049089	-1.21119	2.87029	0.138827	1		-1.21119	0.857527
ENSG00000049130	-0.46901	1.14577	0.56066	1		-0.46901	0.2513
ENSG00000049167	-0.400466	2.86981	0.494159	1		-0.400466	0.306133
ENSG00000049239	0.795601	6.88699	0.115411	1		0.795601	0.937753
ENSG00000049245	-0.0171396	7.50259	0.965874	1		-0.0171396	0.0150795
ENSG00000049246	-0.214258	6.60483	0.809283	1		-0.214258	0.0918997
ENSG00000049247	-0.409823	0.992295	0.898695	1		-0.409823	0.0463875
ENSG00000049249	1.03013	4.75597	0.0201329	1		1.03013	1.69609
ENSG00000049449	0.0165316	4.20129	0.985998	1		0.0165316	0.00612414
ENSG00000049541	-0.0814721	4.20385	0.836684	1		-0.0814721	0.0774384
ENSG00000049618	0.0145425	6.72805	0.968721	1		0.0145425	0.0138013
ENSG00000049656	0.0848227	6.58041	0.815019	1		0.0848227	0.0888325
ENSG00000049759	0.499704	5.58181	0.464266	1		0.499704	0.333233
ENSG00000049769	0.243515	1.69942	0.797526	1		0.243515	0.098255
ENSG00000049860	-0.130447	10.3534	0.801854	1		-0.130447	0.0959044
ENSG00000049883	0.0928904	1.62871	0.919512	1		0.0928904	0.0364427
ENSG00000050130	0.362629	5.52476	0.323649	1		0.362629	0.489926
ENSG00000050344	0.527844	4.12996	0.522317	1		0.527844	0.282066
ENSG00000050393	0.0224902	4.78546	0.962724	1		0.0224902	0.0164984
ENSG00000050405	-0.729355	4.00572	0.200077	1		-0.729355	0.698802
ENSG00000050426	-0.0409885	4.26146	0.920107	1		-0.0409885	0.0361615
ENSG00000050438	0.282623	5.52505	0.637942	1		0.282623	0.195219
ENSG00000050730	3.46711	6.5658	0.0255967	1		3.46711	1.59182
ENSG00000050748	-0.230558	5.42038	0.528079	1		-0.230558	0.277301
ENSG00000050767	0.0336741	4.6713	0.964885	1		0.0336741	0.0155245
ENSG00000050820	-0.874751	3.5584	0.39777	1		-0.874751	0.400368
ENSG00000051009	0.595331	4.68291	0.244862	1		0.595331	0.611079
ENSG00000051108	-0.384543	7.05444	0.431875	1		-0.384543	0.364642
ENSG00000051128	-0.746625	5.61563	0.179232	1		-0.746625	0.746585
ENSG00000051180	-1.60099	1.18853	0.069988	1		-1.60099	1.15498
ENSG00000051341	-1.78581	1.32209	0.126419	1		-1.78581	0.898189
ENSG00000051382	-0.000842163	6.52179	0.997649	1		-0.000842163	0.00102233
ENSG00000051523	0.504959	8.99804	0.418547	1		0.504959	0.378256
ENSG00000051596	0.328737	2.60089	0.592679	1		0.328737	0.22718
ENSG00000051620	-0.0966946	4.86391	0.838214	1		-0.0966946	0.0766451
ENSG00000051825	0.277599	3.85884	0.591022	1		0.277599	0.228396
ENSG00000052126	-0.117179	2.63316	0.839073	1		-0.117179	0.0762005
ENSG00000052723	0.165348	4.93419	0.674745	1		0.165348	0.17086
ENSG00000052749	0.178764	4.22034	0.725534	1		0.178764	0.139342
ENSG00000052795	0.168954	9.29496	0.713487	1		0.168954	0.146614
ENSG00000052802	-2.17457	6.79801	0.00222462			-2.17457	2.65274
ENSG00000052841	0.0645028	5.88885	0.862373	1		0.0645028	0.0643046
ENSG00000053254	0.224728	7.21535	0.535969	1		0.224728	0.27086
ENSG00000053371	-0.031927	4.50105	0.955426	1		-0.031927	0.0198028
ENSG00000053372	-0.186336	4.14734	0.70496	1		-0.186336	0.151836
ENSG00000053438	-0.482338	0.166615	0.593073	1		-0.482338	0.226892
ENSG00000053501	0.300941	2.95128	0.561484	1		0.300941	0.250663
ENSG00000053702	-0.41005	1.11428	0.55422	1		-0.41005	0.256318
ENSG00000053747	-0.0835724	1.83583	0.9326	1		-0.0835724	0.0303045
ENSG00000053770	0.395316	6.11863	0.327705	1		0.395316	0.484516
ENSG00000053900	-0.469238	5.67726	0.322431	1		-0.469238	0.491564
ENSG00000053918	-0.539849	5.48582	0.445647	1		-0.539849	0.351009
ENSG00000054116	-0.168442	5.8699	0.648645	1		-0.168442	0.187993
ENSG00000054118	-0.440454	7.68281	0.277891	1		-0.440454	0.556125
ENSG00000054148	-0.241815	5.08036	0.576199	1		-0.241815	0.239427
ENSG00000054219	0.0410322	4.05909	0.938859	1		0.0410322	0.0273995
ENSG00000054267	0.302611	5.91987	0.482107	1		0.302611	0.316857
ENSG00000054277	0.571237	4.44364	0.301962	1		0.571237	0.520048
ENSG00000054282	0.658253	4.67846	0.132075	1		0.658253	0.87918
ENSG00000054392	-0.355776	2.40153	0.587883	1		-0.355776	0.230709
ENSG00000054523	0.175531	7.37173	0.689157	1		0.175531	0.161682
ENSG00000054611	-0.120103	5.99513	0.758304	1		-0.120103	0.120157
ENSG00000054654	-1.36293	2.03688	0.202589	1		-1.36293	0.693384
ENSG00000054793	-2.25197	3.53488	0.0501548	1		-2.25197	1.29969
ENSG00000054965	0.749945	6.45079	0.141614	1		0.749945	0.848895
ENSG00000054967	0.781079	6.34382	0.170327	1		0.781079	0.768717
ENSG00000054983	0.339051	6.99615	0.483337	1		0.339051	0.31575
ENSG00000055044	-0.55802	5.08545	0.333796	1		-0.55802	0.476519
ENSG00000055070	0.035569	6.72727	0.93406	1		0.035569	0.0296251
ENSG00000055130	-0.564077	6.15491	0.301895	1		-0.564077	0.520144
ENSG00000055147	0.392998	4.44405	0.351773	1		0.392998	0.453737
ENSG00000055163	-1.24839	4.71758	0.0744374	1		-1.24839	1.12821
ENSG00000055208	-0.179725	7.14176	0.681394	1		-0.179725	0.166602
ENSG00000055211	0.439492	5.91095	0.399561	1		0.439492	0.398417
ENSG00000055332	0.142803	5.99058	0.770074	1		0.142803	0.113467
ENSG00000055483	0.247892	5.31935	0.516682	1		0.247892	0.286777
ENSG00000055609	0.365226	7.31848	0.334176	1		0.365226	0.476025
ENSG00000055732	-0.0943535	4.09066	0.890522	1		-0.0943535	0.0503554
ENSG00000055917	-0.47461	7.47629	0.306198	1		-0.47461	0.513997
ENSG00000055950	0.0242327	4.42079	0.957726	1		0.0242327	0.0187589
ENSG00000056050	-0.705266	3.26177	0.265317	1		-0.705266	0.576235
ENSG00000056097	-0.0821003	6.70388	0.852801	1		-0.0821003	0.0691522
ENSG00000056277	0.364165	2.43827	0.555283	1		0.364165	0.255486
ENSG00000056558	2.57816	6.34786	0.0431048	1		2.57816	1.36547
ENSG00000056586	-0.253222	6.68186	0.621081	1		-0.253222	0.206852
ENSG00000056736	0.725161	2.71122	0.379641	1		0.725161	0.420626
ENSG00000056972	2.32075	4.44713	0.0317045	1		2.32075	1.49888
ENSG00000057019	-0.998446	4.13547	0.0960197	1		-0.998446	1.01764
ENSG00000057252	0.119356	8.69645	0.774363	1		0.119356	0.111055
ENSG00000057608	-0.183571	7.93911	0.637278	1		-0.183571	0.195671
ENSG00000057657	1.17012	5.28116	0.15924	1		1.17012	0.797947
ENSG00000057663	-0.110083	5.43922	0.758451	1		-0.110083	0.120072
ENSG00000057704	0.440385	5.03926	0.442245	1		0.440385	0.354337
ENSG00000057757	-0.677051	7.18919	0.289455	1		-0.677051	0.538419
ENSG00000057935	-0.847545	3.89168	0.08174	1		-0.847545	1.08757
ENSG00000058056	0.95514	4.07778	0.200984	1		0.95514	0.696838
ENSG00000058063	-0.0753879	6.79348	0.861009	1		-0.0753879	0.0649922
ENSG00000058091	0.497606	5.7741	0.192952	1		0.497606	0.71455
ENSG00000058262	0.217219	7.92776	0.562044	1		0.217219	0.25023
ENSG00000058272	-0.26429	7.03001	0.53393	1		-0.26429	0.272516
ENSG00000058335	0.183205	3.90511	0.852432	1		0.183205	0.0693405
ENSG00000058453	-0.162042	3.14781	0.796356	1		-0.162042	0.0988927
ENSG00000058600	0.259366	3.9098	0.589559	1		0.259366	0.229473
ENSG00000058668	-0.252214	6.27448	0.658425	1		-0.252214	0.181494
ENSG00000058673	0.237521	6.79765	0.589397	1		0.237521	0.229592
ENSG00000058729	-0.190728	4.20117	0.662384	1		-0.190728	0.17889
ENSG00000058799	-0.0207605	5.0787	0.956096	1		-0.0207605	0.0194986
ENSG00000058804	0.12425	4.23628	0.851569	1		0.12425	0.0697803
ENSG00000058866	-0.326323	0.995762	0.710662	1		-0.326323	0.148337
ENSG00000059122	-0.0442258	5.08723	0.923901	1		-0.0442258	0.0343748
ENSG00000059145	0.183356	3.16559	0.728285	1		0.183356	0.137699
ENSG00000059377	0.258951	6.81545	0.507302	1		0.258951	0.294733
ENSG00000059378	-0.0152983	7.134	0.966011	1		-0.0152983	0.015018
ENSG00000059573	-0.880024	2.92478	0.23623	1		-0.880024	0.626665
ENSG00000059588	0.0622554	4.22038	0.925929	1		0.0622554	0.0334222
ENSG00000059691	-0.0531642	4.1045	0.905206	1		-0.0531642	0.0432526
ENSG00000059728	0.817839	7.95932	0.23664	1		0.817839	0.625912
ENSG00000059758	-0.115892	5.30804	0.774767	1		-0.115892	0.110829
ENSG00000059769	0.0953912	4.14791	0.814183	1		0.0953912	0.0892779
ENSG00000059804	1.74405	7.53999	0.0608931	1		1.74405	1.21543
ENSG00000059915	-1.4207	1.91792	0.0990781	1		-1.4207	1.00402
ENSG00000060069	0.247027	5.34201	0.534275	1		0.247027	0.272235
ENSG00000060138	0.195611	7.10764	0.61722	1		0.195611	0.20956
ENSG00000060237	-0.040617	8.67709	0.924982	1		-0.040617	0.0338668
ENSG00000060339	-0.377846	6.33927	0.420602	1		-0.377846	0.376128
ENSG00000060491	-0.0460833	6.41957	0.906629	1		-0.0460833	0.0425703
ENSG00000060558	1.62729	6.47225	0.0617547	1		1.62729	1.20933
ENSG00000060642	0.376047	3.65798	0.453713	1		0.376047	0.343219
ENSG00000060688	-0.0110126	4.86274	0.977026	1		-0.0110126	0.0100939
ENSG00000060749	-0.0319274	5.87041	0.948838	1		-0.0319274	0.022808
ENSG00000060762	-0.533008	5.25835	0.196603	1		-0.533008	0.706411
ENSG00000060971	-0.194218	5.69198	0.610062	1		-0.194218	0.214626
ENSG00000060982	0.331521	9.14129	0.554769	1		0.331521	0.255888
ENSG00000061273	0.94687	4.81287	0.167029	1		0.94687	0.777208
ENSG00000061656	0.227243	-0.114515	0.952342	1		0.227243	0.0212069
ENSG00000061676	-0.959536	4.41913	0.131596	1		-0.959536	0.880757
ENSG00000061794	0.277859	5.21734	0.5116	1		0.277859	0.291069
ENSG00000061936	-0.0137744	5.02894	0.96894	1		-0.0137744	0.0137033
ENSG00000061938	-0.119522	5.73534	0.799316	1		-0.119522	0.0972817
ENSG00000061987	0.0141612	6.01805	0.977897	1		0.0141612	0.00970685
ENSG00000062194	-0.233593	6.29463	0.644963	1		-0.233593	0.190465
ENSG00000062282	-0.341898	2.0533	0.760387	1		-0.341898	0.118965
ENSG00000062370	-0.118672	1.82828	0.852214	1		-0.118672	0.0694515
ENSG00000062485	-0.0798086	6.51926	0.828433	1		-0.0798086	0.0817428
ENSG00000062598	0.274879	6.25736	0.500239	1		0.274879	0.300823
ENSG00000062650	-0.347752	6.92	0.449886	1		-0.347752	0.346897
ENSG00000062716	0.148604	7.41707	0.724631	1		0.148604	0.139883
ENSG00000062725	-0.199575	5.90689	0.659528	1		-0.199575	0.180766
ENSG00000062822	0.00772557	4.66537	0.985135	1		0.00772557	0.00650426
ENSG00000063046	-0.302623	7.07397	0.423135	1		-0.302623	0.373521
ENSG00000063127	0.0887003	3.20161	0.931436	1		0.0887003	0.0308468
ENSG00000063169	0.556873	3.79878	0.229984	1		0.556873	0.638303
ENSG00000063176	0.340133	3.92721	0.481362	1		0.340133	0.317528
ENSG00000063177	-0.271002	6.93357	0.570098	1		-0.271002	0.244051
ENSG00000063180	-0.143447	2.90321	0.852068	1		-0.143447	0.0695257
ENSG00000063241	-0.129481	3.3278	0.845461	1		-0.129481	0.0729065
ENSG00000063244	-0.362514	7.0475	0.388768	1		-0.362514	0.41031
ENSG00000063245	0.277191	6.39585	0.544709	1		0.277191	0.263836
ENSG00000063322	0.288131	5.37865	0.441491	1		0.288131	0.355078
ENSG00000063438	0.113007	6.31024	0.855673	1		0.113007	0.0676922
ENSG00000063587	-0.660021	3.83642	0.326375	1		-0.660021	0.486283
ENSG00000063601	-0.0776652	5.59811	0.901028	1		-0.0776652	0.0452619
ENSG00000063660	-5.89247	4.657	0.00378633			-5.89247	2.42178
ENSG00000063761	-0.507759	3.87207	0.308978	1		-0.507759	0.510072
ENSG00000063854	-0.0248231	5.11758	0.96195	1		-0.0248231	0.0168475
ENSG00000063978	0.0447968	5.75042	0.90278	1		0.0447968	0.0444179
ENSG00000064012	-0.0223336	4.72234	0.95374	1		-0.0223336	0.02057
ENSG00000064102	-0.298074	4.3509	0.556584	1		-0.298074	0.25447
ENSG00000064115	-0.083665	6.50068	0.853507	1		-0.083665	0.068793
ENSG00000064199	-0.165755	0.895291	0.804052	1		-0.165755	0.0947158
ENSG00000064201	0.483305	2.1967	0.717293	1		0.483305	0.144304
ENSG00000064225	0.0436009	5.46729	0.908296	1		0.0436009	0.0417728
ENSG00000064313	0.12741	5.03969	0.765888	1		0.12741	0.115835
ENSG00000064393	0.725605	7.32524	0.176001	1		0.725605	0.754484
ENSG00000064419	-0.178023	6.54606	0.654131	1		-0.178023	0.184335
ENSG00000064490	0.157762	4.12314	0.752336	1		0.157762	0.123588
ENSG00000064545	0.236798	3.44708	0.637437	1		0.236798	0.195563
ENSG00000064547	0.326229	3.94363	0.511323	1		0.326229	0.291305
ENSG00000064601	-0.0648917	9.9214	0.883002	1		-0.0648917	0.0540382
ENSG00000064607	0.231462	6.34835	0.55412	1		0.231462	0.256396
ENSG00000064651	-0.92121	4.94431	0.218345	1		-0.92121	0.660856
ENSG00000064652	-0.388954	5.13753	0.439235	1		-0.388954	0.357303
ENSG00000064666	0.40976	5.16964	0.50541	1		0.40976	0.296356
ENSG00000064687	-0.196014	5.24569	0.610706	1		-0.196014	0.214168
ENSG00000064703	-0.0601845	4.52855	0.877691	1		-0.0601845	0.0566583
ENSG00000064726	-0.102302	6.98804	0.795439	1		-0.102302	0.0993933
ENSG00000064763	0.185819	4.62696	0.718939	1		0.185819	0.143308
ENSG00000064787	-0.162811	-0.269139	0.921033	1		-0.162811	0.035725
ENSG00000064886	2.81568	3.74276	0.0409392	1		2.81568	1.38786
ENSG00000064932	1.29454	7.342	0.0778459	1		1.29454	1.10876
ENSG00000064933	0.0958181	3.25955	0.859752	1		0.0958181	0.0656269
ENSG00000064961	0.00412931	5.92627	0.992877	1		0.00412931	0.0031044
ENSG00000064989	-2.54507	3.67915	0.0267619	1		-2.54507	1.57248
ENSG00000064995	0.597916	4.12052	0.30096	1		0.597916	0.521492
ENSG00000064999	0.331876	5.04581	0.396169	1		0.331876	0.402119
ENSG00000065000	0.233882	7.58979	0.556396	1		0.233882	0.254616
ENSG00000065029	0.254912	4.53366	0.525039	1		0.254912	0.279808
ENSG00000065057	-0.46903	0.984143	0.615983	1		-0.46903	0.210431
ENSG00000065060	0.365087	6.36399	0.340977	1		0.365087	0.467275
ENSG00000065135	-0.286034	7.19322	0.462955	1		-0.286034	0.334462
ENSG00000065150	-0.923413	6.6135	0.177896	1		-0.923413	0.749834
ENSG00000065154	-0.265923	6.22895	0.481148	1		-0.265923	0.317721
ENSG00000065183	-0.126016	3.96557	0.809978	1		-0.126016	0.0915267
ENSG00000065243	-0.396885	5.48528	0.387793	1		-0.396885	0.4114
ENSG00000065268	-0.333186	3.70736	0.60182	1		-0.333186	0.220533
ENSG00000065308	-0.235604	5.10333	0.598426	1		-0.235604	0.222989
ENSG00000065357	0.699472	3.82208	0.307344	1		0.699472	0.512375
ENSG00000065413	-0.303676	5.59117	0.478898	1		-0.303676	0.319757
ENSG00000065427	-0.115713	6.45427	0.756598	1		-0.115713	0.121135
ENSG00000065457	0.284054	3.77374	0.532657	1		0.284054	0.273553
ENSG00000065485	-0.57636	2.69618	0.386584	1		-0.57636	0.412756
ENSG00000065491	0.231619	4.75858	0.60897	1		0.231619	0.215404
ENSG00000065518	0.359821	5.466	0.59052	1		0.359821	0.228765
ENSG00000065526	0.633539	7.22982	0.102877	1		0.633539	0.987683
ENSG00000065534	0.0456235	2.97083	0.977301	1		0.0456235	0.00997178
ENSG00000065548	-0.258642	5.91086	0.5388	1		-0.258642	0.268573
ENSG00000065559	-0.612073	5.70474	0.285628	1		-0.612073	0.544199
ENSG00000065600	0.309859	5.39615	0.431146	1		0.309859	0.365376
ENSG00000065613	-0.0640718	6.72253	0.861996	1		-0.0640718	0.0644948
ENSG00000065615	-0.0357086	6.73361	0.918264	1		-0.0357086	0.0370325
ENSG00000065621	0.481366	0.20993	0.662269	1		0.481366	0.178966
ENSG00000065665	-1.46002	3.35358	0.103495	1		-1.46002	0.985079
ENSG00000065802	0.0389066	5.77506	0.934858	1		0.0389066	0.0292544
ENSG00000065809	0.221073	6.52681	0.593645	1		0.221073	0.226473
ENSG00000065833	-0.767854	5.3866	0.215441	1		-0.767854	0.666672
ENSG00000065882	0.119355	7.00455	0.759527	1		0.119355	0.119457
ENSG00000065883	-0.147006	6.0221	0.72432	1		-0.147006	0.140069
ENSG00000065911	0.472239	6.40156	0.212593	1		0.472239	0.672452
ENSG00000065923	0.0142906	5.79185	0.980948	1		0.0142906	0.00835391
ENSG00000065970	0.235671	5.62869	0.507606	1		0.235671	0.294473
ENSG00000065978	-0.239706	9.05946	0.633742	1		-0.239706	0.198087
ENSG00000065989	1.06145	6.89018	0.14087	1		1.06145	0.851183
ENSG00000066027	-0.322098	6.18456	0.517163	1		-0.322098	0.286373
ENSG00000066044	-0.312608	6.36134	0.483447	1		-0.312608	0.315651
ENSG00000066056	0.140685	3.65918	0.882252	1		0.140685	0.0544075
ENSG00000066084	0.390715	6.45232	0.299141	1		0.390715	0.524123
ENSG00000066117	0.33649	4.99021	0.432845	1		0.33649	0.363668
ENSG00000066135	-0.436065	5.70692	0.3761	1		-0.436065	0.424697
ENSG00000066136	0.16861	5.62224	0.632797	1		0.16861	0.198736
ENSG00000066185	-0.0572299	0.776008	1	1		-0.0572299	0
ENSG00000066230	-0.843623	0.951569	0.364404	1		-0.843623	0.438417
ENSG00000066279	-1.1278	0.920379	0.18362	1		-1.1278	0.73608
ENSG00000066294	0.131702	9.63406	0.791512	1		0.131702	0.101543
ENSG00000066322	-0.15901	6.74876	0.663994	1		-0.15901	0.177836
ENSG00000066336	0.396091	8.88995	0.399174	1		0.396091	0.398837
ENSG00000066379	0.1439	2.96333	0.810451	1		0.1439	0.0912732
ENSG00000066422	0.0106723	5.19674	0.985101	1		0.0106723	0.0065194
ENSG00000066427	-0.0719671	5.41307	0.876166	1		-0.0719671	0.0574136
ENSG00000066455	0.162803	5.26726	0.670826	1		0.162803	0.17339
ENSG00000066557	0.247031	4.34559	0.522327	1		0.247031	0.282057
ENSG00000066583	-0.149433	4.34537	0.736431	1		-0.149433	0.132868
ENSG00000066651	0.489456	2.12897	0.410728	1		0.489456	0.386446
ENSG00000066654	0.24553	5.71249	0.530413	1		0.24553	0.275386
ENSG00000066697	0.713311	5.69431	0.232622	1		0.713311	0.63335
ENSG00000066739	0.239733	5.6591	0.504279	1		0.239733	0.297329
ENSG00000066777	-0.371063	6.84488	0.476185	1		-0.371063	0.322224
ENSG00000066827	0.162877	3.07859	0.736807	1		0.162877	0.132646
ENSG00000066855	-0.230227	4.1075	0.63127	1		-0.230227	0.199785
ENSG00000066923	-1.03082	2.56767	0.243258	1		-1.03082	0.613933
ENSG00000066926	-0.625797	6.54301	0.287237	1		-0.625797	0.54176
ENSG00000066933	-0.0617739	5.78757	0.883651	1		-0.0617739	0.0537193
ENSG00000067048	-0.0390688	6.11476	0.985487	1		-0.0390688	0.00634923
ENSG00000067057	0.111229	5.35739	0.835393	1		0.111229	0.0781093
ENSG00000067064	-1.376	6.62948	0.00568497	1		-1.376	2.24527
ENSG00000067066	0.441847	6.67467	0.345402	1		0.441847	0.461675
ENSG00000067082	-0.35949	8.82191	0.369929	1		-0.35949	0.431882
ENSG00000067113	-1.45521	1.76938	0.201298	1		-1.45521	0.696161
ENSG00000067167	0.012322	8.49353	0.976107	1		0.012322	0.0105025
ENSG00000067177	-3.63317	2.59743	0.015066	1		-3.63317	1.822
ENSG00000067182	0.381714	7.08624	0.400776	1		0.381714	0.397098
ENSG00000067191	-2.80531	3.4635	0.00458989			-2.80531	2.3382
ENSG00000067208	0.15197	5.78361	0.673496	1		0.15197	0.171665
ENSG00000067221	-0.314639	2.57859	0.585789	1		-0.314639	0.232259
ENSG00000067225	0.244704	10.8881	0.591033	1		0.244704	0.228388
ENSG00000067248	0.247241	5.51797	0.49829	1		0.247241	0.302518
ENSG00000067334	0.458066	5.82695	0.270344	1		0.458066	0.568083
ENSG00000067365	-0.0379225	3.46262	0.93394	1		-0.0379225	0.0296809
ENSG00000067369	-0.112666	5.06648	0.828754	1		-0.112666	0.0815746
ENSG00000067533	-0.172435	3.48887	0.762976	1		-0.172435	0.117489
ENSG00000067560	-0.106792	9.51344	0.787865	1		-0.106792	0.103548
ENSG00000067596	0.283062	6.1566	0.488919	1		0.283062	0.310763
ENSG00000067646	-0.229587	3.77718	0.922454	1		-0.229587	0.0350551
ENSG00000067704	0.146632	6.97614	0.696375	1		0.146632	0.157157
ENSG00000067829	-0.410065	5.37078	0.288074	1		-0.410065	0.540496
ENSG00000067836	-0.918563	2.68546	0.149592	1		-0.918563	0.825093
ENSG00000067900	-0.160353	7.23906	0.711234	1		-0.160353	0.147988
ENSG00000067955	-0.214456	6.67349	0.611396	1		-0.214456	0.213677
ENSG00000067992	-0.3288	4.14214	0.471839	1		-0.3288	0.326206
ENSG00000068001	0.222718	4.19365	0.576647	1		0.222718	0.23909
ENSG00000068024	0.511484	5.49631	0.176562	1		0.511484	0.753102
ENSG00000068028	-0.10348	5.32045	0.811071	1		-0.10348	0.090941
ENSG00000068079	0.216767	4.02118	0.626909	1		0.216767	0.202796
ENSG00000068097	0.18774	4.55552	0.648579	1		0.18774	0.188037
ENSG00000068120	0.192631	5.79427	0.594936	1		0.192631	0.225529
ENSG00000068137	-0.891931	2.0153	0.17322	1		-0.891931	0.761403
ENSG00000068305	-0.833831	6.73737	0.193971	1		-0.833831	0.712262
ENSG00000068308	-0.189796	6.0834	0.65245	1		-0.189796	0.185453
ENSG00000068323	0.362917	6.82638	0.416687	1		0.362917	0.38019
ENSG00000068354	0.0149152	4.46575	0.97125	1		0.0149152	0.0126692
ENSG00000068366	1.10361	8.2177	0.180551	1		1.10361	0.743401
ENSG00000068383	-0.478637	4.02967	0.366681	1		-0.478637	0.435712
ENSG00000068394	0.294554	3.7246	0.613172	1		0.294554	0.212417
ENSG00000068400	0.245501	5.57976	0.557508	1		0.245501	0.253749
ENSG00000068438	0.178918	3.69946	0.680593	1		0.178918	0.167113
ENSG00000068489	-0.0956275	2.36186	0.90361	1		-0.0956275	0.0440192
ENSG00000068650	0.551254	7.67643	0.166655	1		0.551254	0.778181
ENSG00000068654	0.102906	5.7365	0.819569	1		0.102906	0.0864144
ENSG00000068697	-0.0368101	8.44313	0.930788	1		-0.0368101	0.0311495
ENSG00000068724	0.314789	6.64458	0.455713	1		0.314789	0.341308
ENSG00000068745	-0.0208101	4.61167	0.95698	1		-0.0208101	0.0190972
ENSG00000068784	0.0137255	3.94225	0.982748	1		0.0137255	0.00755766
ENSG00000068796	-0.109735	4.97793	0.808748	1		-0.109735	0.0921867
ENSG00000068831	-0.483431	0.760763	0.60065	1		-0.483431	0.221378
ENSG00000068878	-0.721522	6.75125	0.268823	1		-0.721522	0.570533
ENSG00000068885	-0.244532	2.19291	0.679273	1		-0.244532	0.167956
ENSG00000068903	-0.333566	6.3767	0.407408	1		-0.333566	0.38997
ENSG00000068912	0.18343	5.8255	0.62996	1		0.18343	0.200687
ENSG00000068971	-0.0773365	4.15424	0.919112	1		-0.0773365	0.0366317
ENSG00000068976	-6.34582	5.64581	0.00437704			-6.34582	2.35882
ENSG00000069020	-2.44177	1.44803	0.0866878	1		-2.44177	1.06204
ENSG00000069248	0.292389	5.44387	0.40595	1		0.292389	0.391527
ENSG00000069275	-0.240902	7.10015	0.506429	1		-0.240902	0.295481
ENSG00000069329	-0.34739	7.82628	0.436028	1		-0.34739	0.360486
ENSG00000069345	-1.06747	6.75075	0.13817	1		-1.06747	0.859587
ENSG00000069399	1.45757	6.24728	0.0683698	1		1.45757	1.16514
ENSG00000069424	-0.220393	9.1815	0.753525	1		-0.220393	0.122902
ENSG00000069482	-0.238126	3.32028	0.797524	1		-0.238126	0.098256
ENSG00000069493	0.793877	4.8276	0.107967	1		0.793877	0.966709
ENSG00000069509	-0.212004	2.75304	0.706833	1		-0.212004	0.150683
ENSG00000069667	0.638117	3.05796	0.473208	1		0.638117	0.324948
ENSG00000069696	-2.06028	0.24929	0.0330139	1		-2.06028	1.4813
ENSG00000069712	0.401082	2.14639	0.494251	1		0.401082	0.306053
ENSG00000069812	-0.340984	2.19757	0.702314	1		-0.340984	0.153468
ENSG00000069849	0.175327	7.56997	0.642426	1		0.175327	0.192177
ENSG00000069869	-2.81945	5.63807	0.0291196	1		-2.81945	1.53581
ENSG00000069943	0.0669757	3.0349	0.913018	1		0.0669757	0.0395207
ENSG00000069956	-0.331887	6.57102	0.47855	1		-0.331887	0.320073
ENSG00000069966	-0.811506	3.43768	0.136734	1		-0.811506	0.864123
ENSG00000069974	0.254961	6.38938	0.547736	1		0.254961	0.261428
ENSG00000069998	0.0318632	5.83071	0.944557	1		0.0318632	0.0247719
ENSG00000070010	0.151472	5.58989	0.684057	1		0.151472	0.164908
ENSG00000070019	0.373404	0.585447	0.660134	1		0.373404	0.180368
ENSG00000070047	0.296723	5.72942	0.437361	1		0.296723	0.35916
ENSG00000070061	-0.00414661	5.37624	0.990337	1		-0.00414661	0.0042169
ENSG00000070081	-1.01671	4.47326	0.0322344	1		-1.01671	1.49168
ENSG00000070087	-2.15163	2.21427	0.130617	1		-2.15163	0.884001
ENSG00000070190	0.274178	4.9659	0.517622	1		0.274178	0.285988
ENSG00000070214	-0.453041	6.95528	0.386143	1		-0.453041	0.413252
ENSG00000070269	0.40368	4.27414	0.33245	1		0.40368	0.478274
ENSG00000070366	-0.0287293	4.92469	0.939466	1		-0.0287293	0.027119
ENSG00000070367	0.133565	7.15085	0.718643	1		0.133565	0.143487
ENSG00000070371	-0.876596	2.15091	0.268694	1		-0.876596	0.570742
ENSG00000070404	-0.329102	1.7894	0.575835	1		-0.329102	0.239702
ENSG00000070413	0.33027	6.35514	0.428317	1		0.33027	0.368235
ENSG00000070423	0.136085	4.22715	0.762216	1		0.136085	0.117922
ENSG00000070444	0.138993	5.52615	0.751865	1		0.138993	0.12386
ENSG00000070476	0.402339	4.91461	0.343725	1		0.402339	0.463789
ENSG00000070495	0.0233322	5.34947	0.971387	1		0.0233322	0.0126079
ENSG00000070501	-0.683915	3.50078	0.225138	1		-0.683915	0.64755
ENSG00000070540	0.164243	6.18651	0.75493	1		0.164243	0.122093
ENSG00000070610	0.35383	5.37509	0.32533	1		0.35383	0.487676
ENSG00000070614	0.351275	6.99613	0.3746	1		0.351275	0.426432
ENSG00000070669	-2.58312	2.1059	0.0348888	1		-2.58312	1.45731
ENSG00000070718	-0.0594061	4.31382	0.904825	1		-0.0594061	0.0434352
ENSG00000070729	0.335895	-0.463565	0.910638	1		0.335895	0.0406542
ENSG00000070731	0.0660515	4.90658	0.878924	1		0.0660515	0.0560486
ENSG00000070756	-0.362124	9.72223	0.379067	1		-0.362124	0.421284
ENSG00000070759	-0.556513	4.78012	0.438219	1		-0.556513	0.358309
ENSG00000070761	-0.202943	3.88828	0.669804	1		-0.202943	0.174052
ENSG00000070770	-0.179889	6.18026	0.646937	1		-0.179889	0.189138
ENSG00000070778	-2.78653	1.82788	0.0406266	1		-2.78653	1.39119
ENSG00000070785	-0.289251	4.25705	0.543824	1		-0.289251	0.264542
ENSG00000070814	0.288925	4.98431	0.450238	1		0.288925	0.346558
ENSG00000070831	-0.248331	8.05513	0.518978	1		-0.248331	0.284851
ENSG00000070882	-0.301455	5.70074	0.636049	1		-0.301455	0.19651
ENSG00000070950	0.197763	3.28018	0.695889	1		0.197763	0.15746
ENSG00000070961	-0.545388	7.49627	0.424277	1		-0.545388	0.37235
ENSG00000071051	0.00729816	4.77219	0.988844	1		0.00729816	0.00487214
ENSG00000071054	-0.510729	7.6697	0.267607	1		-0.510729	0.572502
ENSG00000071073	-1.75635e-05	8.08883	1	1		-1.75635e-05	0
ENSG00000071082	-0.388961	6.43811	0.389638	1		-0.388961	0.409339
ENSG00000071127	-0.129285	8.61094	0.739472	1		-0.129285	0.131079
ENSG00000071189	-0.208491	5.94045	0.652081	1		-0.208491	0.185698
ENSG00000071205	-0.26975	5.43606	0.469133	1		-0.26975	0.328704
ENSG00000071242	-0.415758	7.61087	0.526404	1		-0.415758	0.27868
ENSG00000071243	0.13543	3.63367	0.795534	1		0.13543	0.0993415
ENSG00000071246	-0.105089	6.94846	0.835425	1		-0.105089	0.0780923
ENSG00000071462	0.15409	4.72343	0.705583	1		0.15409	0.151452
ENSG00000071537	0.194638	7.80346	0.618974	1		0.194638	0.208327
ENSG00000071553	0.151327	9.48883	0.727076	1		0.151327	0.13842
ENSG00000071564	-0.243606	5.65757	0.56988	1		-0.243606	0.244216
ENSG00000071626	0.119677	6.57035	0.737209	1		0.119677	0.132409
ENSG00000071655	0.118194	5.81223	0.790682	1		0.118194	0.101998
ENSG00000071794	-0.209408	4.60702	0.660213	1		-0.209408	0.180316
ENSG00000071859	-0.222201	6.52391	0.619702	1		-0.222201	0.207817
ENSG00000071889	-0.00339429	4.88596	0.998647	1		-0.00339429	0.000587896
ENSG00000071894	-0.100513	6.203	0.782663	1		-0.100513	0.106425
ENSG00000071967	-0.537001	6.33834	0.418593	1		-0.537001	0.378208
ENSG00000071994	0.19269	4.83903	0.664636	1		0.19269	0.177416
ENSG00000072042	-0.123999	6.74605	0.797544	1		-0.123999	0.0982456
ENSG00000072062	0.0983213	7.10995	0.807384	1		0.0983213	0.09292
ENSG00000072071	-0.497176	3.60096	0.362619	1		-0.497176	0.44055
ENSG00000072110	-0.0191803	8.39147	0.965564	1		-0.0191803	0.0152191
ENSG00000072121	-0.00864399	8.76169	0.987895	1		-0.00864399	0.00528903
ENSG00000072134	-1.29528	1.28265	0.2864	1		-1.29528	0.543027
ENSG00000072135	-0.0809948	6.38201	0.849996	1		-0.0809948	0.0705829
ENSG00000072201	0.191117	0.451757	0.830657	1		0.191117	0.0805782
ENSG00000072210	-0.0173023	7.66577	0.976481	1		-0.0173023	0.010336
ENSG00000072274	0.909847	11.2254	0.133883	1		0.909847	0.873274
ENSG00000072310	0.644349	6.5487	0.346895	1		0.644349	0.459802
ENSG00000072364	0.237138	7.67001	0.585375	1		0.237138	0.232566
ENSG00000072401	0.41401	6.40994	0.387325	1		0.41401	0.411925
ENSG00000072415	-0.0588608	5.27861	0.871493	1		-0.0588608	0.059736
ENSG00000072422	-0.783422	2.85977	0.186676	1		-0.783422	0.728911
ENSG00000072501	-0.190702	6.90612	0.646944	1		-0.190702	0.189133
ENSG00000072506	-0.308797	5.04091	0.512723	1		-0.308797	0.290117
ENSG00000072518	-0.00489362	6.51643	0.991442	1		-0.00489362	0.00373248
ENSG00000072571	-1.28683	1.3268	0.153232	1		-1.28683	0.814649
ENSG00000072609	0.123303	6.38335	0.771014	1		0.123303	0.112938
ENSG00000072682	0.77788	4.19206	0.264199	1		0.77788	0.578069
ENSG00000072694	0.823184	7.37053	0.283943	1		0.823184	0.546768
ENSG00000072736	-0.274827	6.73738	0.618128	1		-0.274827	0.208922
ENSG00000072756	-0.160148	3.52783	0.75901	1		-0.160148	0.119752
ENSG00000072778	0.619474	6.56112	0.12575	1		0.619474	0.900491
ENSG00000072786	0.15628	7.6441	0.734266	1		0.15628	0.134146
ENSG00000072803	-0.0874082	6.25129	0.823408	1		-0.0874082	0.0843848
ENSG00000072818	0.223952	4.02528	0.661673	1		0.223952	0.179357
ENSG00000072832	0.074383	1.85484	0.915584	1		0.074383	0.0383019
ENSG00000072840	0.527396	3.96168	0.342126	1		0.527396	0.465813
ENSG00000072849	-0.0375052	5.51209	0.918865	1		-0.0375052	0.0367483
ENSG00000072858	-1.17515	2.22278	0.17614	1		-1.17515	0.754142
ENSG00000072864	-0.254966	4.40596	0.595428	1		-0.254966	0.225171
ENSG00000072954	-4.32421	2.91559	0.00687969	1		-4.32421	2.16243
ENSG00000072958	0.121547	6.05079	0.748618	1		0.121547	0.12574
ENSG00000073008	1.06048	4.66424	0.102822	1		1.06048	0.987915
ENSG00000073050	0.0683596	4.30289	0.869408	1		0.0683596	0.0607763
ENSG00000073060	-0.258177	8.42249	0.736661	1		-0.258177	0.132732
ENSG00000073111	-0.763529	4.87369	0.159117	1		-0.763529	0.798284
ENSG00000073150	2.06096	1.73403	0.084154	1		2.06096	1.07493
ENSG00000073169	0.0135409	5.05337	0.974797	1		0.0135409	0.0110856
ENSG00000073331	0.0350238	5.78336	0.932919	1		0.0350238	0.0301562
ENSG00000073350	-0.28584	2.68191	0.659382	1		-0.28584	0.180863
ENSG00000073417	0.143193	6.41658	0.837945	1		0.143193	0.0767846
ENSG00000073464	-0.174912	4.45444	0.862266	1		-0.174912	0.0643587
ENSG00000073536	-1.11909	1.89791	0.331447	1		-1.11909	0.479585
ENSG00000073578	-0.208298	6.45755	0.556404	1		-0.208298	0.254609
ENSG00000073584	-0.0651097	4.90552	0.862059	1		-0.0651097	0.0644631
ENSG00000073605	-0.158209	2.81483	0.809069	1		-0.158209	0.0920142
ENSG00000073614	-0.0637719	6.61935	0.876266	1		-0.0637719	0.0573642
ENSG00000073711	-1.20926	3.60879	0.0974304	1		-1.20926	1.01131
ENSG00000073712	0.106667	3.5737	0.958482	1		0.106667	0.018416
ENSG00000073737	-0.900475	4.93149	0.461629	1		-0.900475	0.335707
ENSG00000073756	2.26794	8.43684	0.349025	1		2.26794	0.457143
ENSG00000073792	-1.24879	4.06024	0.195512	1		-1.24879	0.708826
ENSG00000073803	-0.0139757	3.73924	0.981654	1		-0.0139757	0.00804144
ENSG00000073849	-0.581534	4.27748	0.39804	1		-0.581534	0.400074
ENSG00000073861	0.313835	2.32155	0.62936	1		0.313835	0.201101
ENSG00000073910	-0.984844	3.54307	0.189412	1		-0.984844	0.722592
ENSG00000073921	-0.190904	8.60389	0.692914	1		-0.190904	0.159321
ENSG00000073969	0.154851	6.57589	0.659134	1		0.154851	0.181027
ENSG00000074054	-0.000720989	5.83305	0.996975	1		-0.000720989	0.00131582
ENSG00000074071	-0.221027	4.75957	0.649522	1		-0.221027	0.187406
ENSG00000074181	0.15118	5.14172	0.807699	1		0.15118	0.0927505
ENSG00000074201	-0.0660319	4.78189	0.86311	1		-0.0660319	0.0639337
ENSG00000074266	-0.679539	4.83967	0.245493	1		-0.679539	0.609961
ENSG00000074319	0.00379606	5.55954	0.997446	1		0.00379606	0.00111042
ENSG00000074356	-0.0827301	5.27096	0.834751	1		-0.0827301	0.0784432
ENSG00000074370	0.71387	7.75487	0.265641	1		0.71387	0.575705
ENSG00000074410	7.64604	6.86986	0.0595435	1		7.64604	1.22517
ENSG00000074416	-0.31432	9.47821	0.629485	1		-0.31432	0.201014
ENSG00000074582	-0.104964	3.40699	0.841987	1		-0.104964	0.0746947
ENSG00000074603	-0.366156	6.69958	0.452495	1		-0.366156	0.344386
ENSG00000074621	0.555143	3.14777	0.268063	1		0.555143	0.571763
ENSG00000074657	0.418116	3.51273	0.413154	1		0.418116	0.383888
ENSG00000074660	1.59596	5.3183	0.0290995	1		1.59596	1.53612
ENSG00000074695	0.429722	6.65193	0.252592	1		0.429722	0.59758
ENSG00000074696	0.111548	6.64485	0.790784	1		0.111548	0.101942
ENSG00000074755	0.243699	7.40435	0.5254	1		0.243699	0.27951
ENSG00000074800	0.075666	9.95018	0.865175	1		0.075666	0.0628963
ENSG00000074842	0.127351	6.8972	0.80849	1		0.127351	0.0923255
ENSG00000074855	-0.158738	3.3611	0.787994	1		-0.158738	0.103477
ENSG00000074935	2.16026	2.74384	0.0401155	1		2.16026	1.39669
ENSG00000074964	0.430321	7.11535	0.319947	1		0.430321	0.494922
ENSG00000074966	-0.77583	2.31637	0.247473	1		-0.77583	0.606472
ENSG00000075073	-1.58228	0.27858	0.0855542	1		-1.58228	1.06776
ENSG00000075089	0.158484	4.04508	0.725605	1		0.158484	0.1393
ENSG00000075131	-0.362895	2.08681	0.607654	1		-0.362895	0.216344
ENSG00000075142	0.495182	5.31158	0.347024	1		0.495182	0.45964
ENSG00000075151	0.26761	6.58042	0.526326	1		0.26761	0.278745
ENSG00000075188	-0.189751	3.34505	0.692178	1		-0.189751	0.159782
ENSG00000075213	-1.18164	3.85643	0.289193	1		-1.18164	0.538812
ENSG00000075223	0.826278	6.64217	0.253029	1		0.826278	0.596829
ENSG00000075234	-0.0123642	4.70872	0.987827	1		-0.0123642	0.00531896
ENSG00000075239	-0.711616	5.20988	0.118575	1		-0.711616	0.926006
ENSG00000075240	-0.0859696	8.04625	0.896559	1		-0.0859696	0.047421
ENSG00000075275	0.391131	7.36384	0.520372	1		0.391131	0.283686
ENSG00000075292	0.294907	6.31926	0.410988	1		0.294907	0.386171
ENSG00000075303	0.481376	5.98987	0.19928	1		0.481376	0.700536
ENSG00000075336	0.153947	3.86271	0.756288	1		0.153947	0.121313
ENSG00000075391	0.315861	6.50671	0.477515	1		0.315861	0.321013
ENSG00000075399	1.00397	4.10611	0.137834	1		1.00397	0.860643
ENSG00000075407	0.202418	4.53335	0.60509	1		0.202418	0.21818
ENSG00000075413	0.273587	6.46206	0.488065	1		0.273587	0.311522
ENSG00000075415	-0.4187	7.95249	0.32662	1		-0.4187	0.485958
ENSG00000075420	1.06094	7.98036	0.0881416	1		1.06094	1.05482
ENSG00000075426	1.6951	8.29805	0.081893	1		1.6951	1.08675
ENSG00000075539	0.174977	6.43942	0.645994	1		0.174977	0.189772
ENSG00000075568	0.0791395	6.78159	0.828519	1		0.0791395	0.0816974
ENSG00000075618	-1.38418	5.50884	0.036744	1		-1.38418	1.43481
ENSG00000075624	0.0483537	11.6167	0.907407	1		0.0483537	0.042198
ENSG00000075651	0.765593	7.4177	0.119558	1		0.765593	0.92242
ENSG00000075702	-0.324979	1.92476	0.684888	1		-0.324979	0.16438
ENSG00000075711	-0.430208	5.32108	0.345093	1		-0.430208	0.462064
ENSG00000075785	-0.278518	9.52391	0.500643	1		-0.278518	0.300472
ENSG00000075790	0.262938	5.86835	0.483533	1		0.262938	0.315574
ENSG00000075826	0.293505	2.94375	0.57978	1		0.293505	0.236737
ENSG00000075856	0.24472	5.60635	0.527833	1		0.24472	0.277503
ENSG00000075884	-0.201728	4.83111	0.669985	1		-0.201728	0.173935
ENSG00000075914	-0.0949759	3.92518	0.82494	1		-0.0949759	0.0835777
ENSG00000075945	-0.531426	4.7479	0.290967	1		-0.531426	0.536156
ENSG00000075975	0.0252109	4.99226	0.952723	1		0.0252109	0.0210333
ENSG00000076003	-1.20216	5.37491	0.0500626	1		-1.20216	1.30049
ENSG00000076043	-0.737934	4.2512	0.15653	1		-0.737934	0.805403
ENSG00000076053	-0.168171	4.28708	0.684221	1		-0.168171	0.164803
ENSG00000076067	0.469592	4.00694	0.388446	1		0.469592	0.41067
ENSG00000076108	0.0275118	6.5079	0.949754	1		0.0275118	0.022389
ENSG00000076201	0.0468014	6.21346	0.896215	1		0.0468014	0.0475877
ENSG00000076242	0.334421	5.11748	0.442343	1		0.334421	0.354241
ENSG00000076248	-0.560735	3.73917	0.23154	1		-0.560735	0.635374
ENSG00000076258	0.904261	1.9184	0.391603	1		0.904261	0.407154
ENSG00000076321	0.0131976	3.80486	0.98134	1		0.0131976	0.00818037
ENSG00000076351	-0.305516	3.76359	0.695336	1		-0.305516	0.157805
ENSG00000076356	-0.305345	4.08597	0.73664	1		-0.305345	0.132745
ENSG00000076382	-1.04087	1.8261	0.268005	1		-1.04087	0.571858
ENSG00000076513	-0.0365718	6.2073	0.915897	1		-0.0365718	0.0381532
ENSG00000076554	-2.46624	2.82607	0.046596	1		-2.46624	1.33165
ENSG00000076555	-0.383197	3.29999	0.628173	1		-0.383197	0.201921
ENSG00000076604	-1.00631	3.61432	0.259599	1		-1.00631	0.585697
ENSG00000076641	0.61443	7.24781	0.203931	1		0.61443	0.690516
ENSG00000076650	-0.401642	3.54216	0.53191	1		-0.401642	0.274162
ENSG00000076662	-1.13501	2.88206	0.162852	1		-1.13501	0.788207
ENSG00000076685	0.0576162	6.12749	0.875718	1		0.0576162	0.0576358
ENSG00000076716	-0.407163	6.01541	0.628989	1		-0.407163	0.201357
ENSG00000076770	0.00747725	4.98634	0.992941	1		0.00747725	0.00307661
ENSG00000076864	-2.47313	1.27333	0.0918871	1		-2.47313	1.03675
ENSG00000076924	-0.144969	5.43106	0.713904	1		-0.144969	0.14636
ENSG00000076928	0.0546447	6.60281	0.885608	1		0.0546447	0.0527583
ENSG00000076944	0.356045	6.1552	0.495864	1		0.356045	0.304637
ENSG00000076984	0.0979485	5.1914	0.811672	1		0.0979485	0.0906193
ENSG00000077009	-0.638291	3.12693	0.645361	1		-0.638291	0.190197
ENSG00000077044	-1.52291	4.58344	0.0727427	1		-1.52291	1.13821
ENSG00000077063	-2.41618	0.541947	0.0311414	1		-2.41618	1.50666
ENSG00000077097	-0.0502567	7.23392	0.904538	1		-0.0502567	0.0435731
ENSG00000077147	-0.248565	8.05298	0.585852	1		-0.248565	0.232212
ENSG00000077150	1.07458	7.37442	0.172058	1		1.07458	0.764325
ENSG00000077152	-1.0061	0.443036	0.301218	1		-1.0061	0.521119
ENSG00000077157	-0.600615	4.31481	0.267609	1		-0.600615	0.5725
ENSG00000077232	0.269302	7.08172	0.47944	1		0.269302	0.319266
ENSG00000077235	0.324363	6.19043	0.35631	1		0.324363	0.448172
ENSG00000077238	0.580888	7.01294	0.24707	1		0.580888	0.607179
ENSG00000077254	0.220267	6.23791	0.54032	1		0.220267	0.267349
ENSG00000077312	-0.0450571	4.60547	0.914465	1		-0.0450571	0.0388331
ENSG00000077348	-0.341098	3.11819	0.656625	1		-0.341098	0.182683
ENSG00000077380	-0.41413	5.87361	0.284376	1		-0.41413	0.546107
ENSG00000077420	-0.636291	6.16995	0.148673	1		-0.636291	0.827769
ENSG00000077454	0.343648	6.01091	0.404014	1		0.343648	0.393604
ENSG00000077458	0.0886113	4.13517	0.838704	1		0.0886113	0.0763914
ENSG00000077463	0.321024	4.40637	0.512579	1		0.321024	0.290239
ENSG00000077514	-0.0292394	4.50196	0.940868	1		-0.0292394	0.0264714
ENSG00000077549	-0.340639	8.07846	0.404458	1		-0.340639	0.393127
ENSG00000077585	-0.204469	7.5833	0.626177	1		-0.204469	0.203303
ENSG00000077616	-0.916631	0.488475	0.469455	1		-0.916631	0.328406
ENSG00000077684	-1.0679	3.3059	0.120244	1		-1.0679	0.919938
ENSG00000077713	-0.405389	5.57999	0.387413	1		-0.405389	0.411825
ENSG00000077721	0.0275977	6.22992	0.942149	1		0.0275977	0.0258806
ENSG00000077782	-0.560091	4.12606	0.355409	1		-0.560091	0.449272
ENSG00000077984	-0.545401	2.58637	0.532863	1		-0.545401	0.273385
ENSG00000078043	-0.283632	5.31549	0.539088	1		-0.283632	0.26834
ENSG00000078061	0.208276	5.87736	0.629721	1		0.208276	0.200852
ENSG00000078070	0.108599	4.26017	0.797664	1		0.108599	0.0981801
ENSG00000078124	0.122697	6.76293	0.757994	1		0.122697	0.120334
ENSG00000078140	0.0228006	6.73104	0.954805	1		0.0228006	0.0200853
ENSG00000078142	0.112272	5.82118	0.757305	1		0.112272	0.120729
ENSG00000078177	1.06358	4.51882	0.0387934	1		1.06358	1.41124
ENSG00000078237	0.255115	5.55826	0.555631	1		0.255115	0.255214
ENSG00000078246	0.132088	3.24981	0.788174	1		0.132088	0.103378
ENSG00000078269	-1.68581	2.4207	0.0812402	1		-1.68581	1.09023
ENSG00000078304	-0.0638962	6.67902	0.855291	1		-0.0638962	0.0678861
ENSG00000078369	0.101013	9.01331	0.800921	1		0.101013	0.0964102
ENSG00000078401	-0.157522	3.33171	0.947035	1		-0.157522	0.0236341
ENSG00000078403	-0.0980207	5.58713	0.825814	1		-0.0980207	0.0831175
ENSG00000078487	-0.403534	2.64726	0.477842	1		-0.403534	0.320716
ENSG00000078618	-0.159689	7.49049	0.708717	1		-0.159689	0.149527
ENSG00000078668	-0.561482	6.69413	0.228621	1		-0.561482	0.640884
ENSG00000078674	0.132179	7.15566	0.727145	1		0.132179	0.138379
ENSG00000078687	-1.03583	4.51038	0.1414	1		-1.03583	0.84955
ENSG00000078699	-0.0234783	5.37852	0.953997	1		-0.0234783	0.0204529
ENSG00000078747	-0.131119	6.86947	0.73778	1		-0.131119	0.132073
ENSG00000078804	0.483637	5.82638	0.607538	1		0.483637	0.216427
ENSG00000078808	0.455245	7.76108	0.369477	1		0.455245	0.432412
ENSG00000078900	-0.272496	0.991563	0.839289	1		-0.272496	0.0760884
ENSG00000078902	-0.0989905	7.25247	0.829793	1		-0.0989905	0.0810304
ENSG00000078967	-0.206502	4.78641	0.651257	1		-0.206502	0.186247
ENSG00000079134	-0.452827	4.90559	0.377328	1		-0.452827	0.423281
ENSG00000079150	0.958415	0.376371	0.45991	1		0.958415	0.337327
ENSG00000079215	0.34378	9.06197	0.419184	1		0.34378	0.377596
ENSG00000079246	0.386406	7.56299	0.367434	1		0.386406	0.43482
ENSG00000079257	-0.70368	5.10267	0.395668	1		-0.70368	0.40267
ENSG00000079263	-0.675494	3.03763	0.459189	1		-0.675494	0.338009
ENSG00000079277	0.234872	6.57885	0.534932	1		0.234872	0.271702
ENSG00000079308	0.0134827	8.84373	0.979319	1		0.0134827	0.00907576
ENSG00000079313	0.519153	5.29999	0.191983	1		0.519153	0.716737
ENSG00000079332	0.301961	7.12738	0.584359	1		0.301961	0.23332
ENSG00000079335	-0.216761	3.09627	0.690057	1		-0.216761	0.161115
ENSG00000079337	0.00067161	2.73558	1	1		0.00067161	0
ENSG00000079387	0.158838	4.20251	0.751028	1		0.158838	0.124344
ENSG00000079432	-0.0756766	7.26866	0.847238	1		-0.0756766	0.0719945
ENSG00000079459	-1.55101	6.08238	0.00247295			-1.55101	2.60678
ENSG00000079462	-0.717658	2.378	0.298413	1		-0.717658	0.525183
ENSG00000079482	-0.658128	3.402	0.269439	1		-0.658128	0.569539
ENSG00000079616	-0.604622	3.60612	0.247726	1		-0.604622	0.606029
ENSG00000079691	0.00449603	3.74873	0.994229	1		0.00449603	0.00251352
ENSG00000079739	-0.616791	5.2145	0.263358	1		-0.616791	0.579453
ENSG00000079785	-0.495453	6.16798	0.314819	1		-0.495453	0.50194
ENSG00000079805	0.497459	7.97308	0.302922	1		0.497459	0.518669
ENSG00000079819	-0.287403	5.63289	0.540111	1		-0.287403	0.267517
ENSG00000079950	-0.139567	7.74198	0.75196	1		-0.139567	0.123805
ENSG00000079974	0.130216	3.0479	0.814631	1		0.130216	0.0890391
ENSG00000079999	0.17401	6.1127	0.682782	1		0.17401	0.165718
ENSG00000080007	-1.98554	1.06548	0.0980361	1		-1.98554	1.00861
ENSG00000080031	-2.29279	0.818166	0.19245	1		-2.29279	0.715681
ENSG00000080189	0.469494	4.87708	0.380712	1		0.469494	0.419403
ENSG00000080200	0.543433	5.00904	0.188067	1		0.543433	0.725688
ENSG00000080298	-0.377516	3.61582	0.539433	1		-0.377516	0.268062
ENSG00000080345	0.517352	6.03557	0.230669	1		0.517352	0.637011
ENSG00000080371	0.25262	6.86683	0.615088	1		0.25262	0.211063
ENSG00000080503	-0.0517826	6.50205	0.890091	1		-0.0517826	0.0505657
ENSG00000080546	-0.17489	4.59406	0.704996	1		-0.17489	0.151813
ENSG00000080573	-0.836285	0.545192	0.402785	1		-0.836285	0.394927
ENSG00000080603	0.0889165	7.22835	0.832253	1		0.0889165	0.0797449
ENSG00000080608	-0.571719	3.83765	0.366443	1		-0.571719	0.435993
ENSG00000080644	-3.96838	1.58299	0.0165074	1		-3.96838	1.78232
ENSG00000080802	-0.368854	5.15144	0.447951	1		-0.368854	0.34877
ENSG00000080815	0.408794	7.59464	0.32381	1		0.408794	0.489709
ENSG00000080819	0.143679	5.25544	0.727851	1		0.143679	0.137957
ENSG00000080822	0.450875	5.62341	0.378472	1		0.450875	0.421966
ENSG00000080823	-0.961922	0.89215	0.234874	1		-0.961922	0.629165
ENSG00000080824	0.0734233	9.62772	0.86327	1		0.0734233	0.0638536
ENSG00000080839	-0.643962	4.46013	0.336356	1		-0.643962	0.473201
ENSG00000080845	-0.600791	6.16967	0.287844	1		-0.600791	0.540843
ENSG00000081014	0.0953852	5.05497	0.861309	1		0.0953852	0.0648411
ENSG00000081019	-0.16378	5.1336	0.717941	1		-0.16378	0.143911
ENSG00000081026	-1.78501	2.32967	0.05984	1		-1.78501	1.22301
ENSG00000081041	3.94991	7.3489	0.0131902	1		3.94991	1.87975
ENSG00000081059	-0.735052	1.35419	0.328266	1		-0.735052	0.483774
ENSG00000081087	0.536691	7.41297	0.214549	1		0.536691	0.668473
ENSG00000081148	-0.0346919	0.242599	1	1		-0.0346919	4.33947e-16
ENSG00000081154	-0.285186	6.74461	0.451447	1		-0.285186	0.345393
ENSG00000081177	0.113657	4.09886	0.783315	1		0.113657	0.106064
ENSG00000081181	0.183528	2.70938	0.804055	1		0.183528	0.094714
ENSG00000081189	-2.76367	6.24767	0.0130286	1		-2.76367	1.8851
ENSG00000081237	0.379664	9.12053	0.369763	1		0.379664	0.432076
ENSG00000081307	-0.020863	3.92766	0.963238	1		-0.020863	0.0162662
ENSG00000081320	0.714279	5.358	0.205309	1		0.714279	0.687591
ENSG00000081377	0.470191	2.07832	0.545412	1		0.470191	0.263275
ENSG00000081386	-0.152654	3.41305	0.760475	1		-0.152654	0.118915
ENSG00000081665	0.252998	3.60163	0.597077	1		0.252998	0.22397
ENSG00000081692	0.465919	1.06414	0.648606	1		0.465919	0.188019
ENSG00000081721	0.00499213	3.43652	1	1		0.00499213	0
ENSG00000081760	-1.1268	3.88938	0.01651	1		-1.1268	1.78225
ENSG00000081791	0.0370792	5.35357	0.917937	1		0.0370792	0.0371871
ENSG00000081870	0.0254804	3.87147	0.952358	1		0.0254804	0.0212
ENSG00000081913	-0.165133	3.9595	0.809598	1		-0.165133	0.0917304
ENSG00000081923	-0.573737	3.35791	0.458483	1		-0.573737	0.338677
ENSG00000082014	-0.75122	6.26805	0.0689674	1		-0.75122	1.16136
ENSG00000082068	-0.0178334	4.3354	0.968521	1		-0.0178334	0.0138908
ENSG00000082074	-0.305653	8.15841	0.43967	1		-0.305653	0.356873
ENSG00000082146	0.0271443	4.54967	0.949189	1		0.0271443	0.0226475
ENSG00000082153	-0.0013437	6.46852	0.996945	1		-0.0013437	0.0013286
ENSG00000082212	0.388821	6.7691	0.374427	1		0.388821	0.426633
ENSG00000082213	0.432736	4.89819	0.247325	1		0.432736	0.606733
ENSG00000082258	-0.0173077	5.65088	0.965015	1		-0.0173077	0.015466
ENSG00000082269	0.0037307	4.09202	1	1		0.0037307	0
ENSG00000082397	1.55096	8.21093	0.0420859	1		1.55096	1.37586
ENSG00000082438	-0.0258723	1.56072	0.987338	1		-0.0258723	0.00553405
ENSG00000082512	-0.234599	4.43557	0.737808	1		-0.234599	0.132057
ENSG00000082515	0.223055	3.80938	0.634905	1		0.223055	0.197292
ENSG00000082516	-0.0670817	3.93298	0.895487	1		-0.0670817	0.0479409
ENSG00000082641	0.213263	8.13828	0.663784	1		0.213263	0.177973
ENSG00000082701	0.00647309	7.06165	0.988293	1		0.00647309	0.00511423
ENSG00000082781	-0.173965	7.63072	0.731733	1		-0.173965	0.135647
ENSG00000082805	0.337513	6.25209	0.345183	1		0.337513	0.461951
ENSG00000082898	-0.1584	7.73654	0.726666	1		-0.1584	0.138665
ENSG00000082996	0.0528762	8.70964	0.905718	1		0.0528762	0.0430071
ENSG00000083093	0.437425	4.15662	0.429046	1		0.437425	0.367496
ENSG00000083097	0.0204625	4.11977	0.975304	1		0.0204625	0.01086
ENSG00000083099	0.230475	5.16355	0.605655	1		0.230475	0.217775
ENSG00000083123	-0.469158	2.80787	0.419802	1		-0.469158	0.376955
ENSG00000083168	-0.247352	6.28559	0.618535	1		-0.247352	0.208636
ENSG00000083223	-0.0355539	6.18627	0.931045	1		-0.0355539	0.0310294
ENSG00000083290	0.189345	6.00688	0.712848	1		0.189345	0.147003
ENSG00000083312	-0.100546	7.85107	0.827333	1		-0.100546	0.0823196
ENSG00000083444	0.253225	7.32476	0.524411	1		0.253225	0.280328
ENSG00000083457	0.0842323	3.76962	0.933313	1		0.0842323	0.0299726
ENSG00000083520	0.241581	5.66264	0.513769	1		0.241581	0.289232
ENSG00000083535	-0.00306539	3.52284	0.993487	1		-0.00306539	0.0028376
ENSG00000083544	-0.438732	7.09036	0.705372	1		-0.438732	0.151582
ENSG00000083635	-0.31748	2.22289	0.622466	1		-0.31748	0.205884
ENSG00000083642	-0.0967626	5.51173	0.820193	1		-0.0967626	0.0860839
ENSG00000083720	-2.5724	3.50148	0.00834651	1		-2.5724	2.0785
ENSG00000083750	0.0460185	3.28204	0.927269	1		0.0460185	0.0327942
ENSG00000083799	0.124976	6.50056	0.757599	1		0.124976	0.120561
ENSG00000083812	-0.0505956	2.72435	0.942369	1		-0.0505956	0.0257789
ENSG00000083814	-0.171722	3.19975	0.721004	1		-0.171722	0.142062
ENSG00000083817	-0.0422574	1.94149	0.985145	1		-0.0422574	0.00649963
ENSG00000083828	0.508383	2.77926	0.304001	1		0.508383	0.517125
ENSG00000083838	-0.0862281	2.41378	0.900988	1		-0.0862281	0.0452811
ENSG00000083844	0.417504	5.48865	0.33341	1		0.417504	0.477021
ENSG00000083845	-0.721883	6.55613	0.106478	1		-0.721883	0.972739
ENSG00000083896	-0.469798	6.05863	0.389387	1		-0.469798	0.409619
ENSG00000083937	0.130156	6.58924	0.708952	1		0.130156	0.149383
ENSG00000084070	0.0955068	7.29774	0.800751	1		0.0955068	0.0965022
ENSG00000084072	-0.215874	4.16174	0.59727	1		-0.215874	0.22383
ENSG00000084073	0.0150749	6.72434	0.970717	1		0.0150749	0.0129076
ENSG00000084090	0.00702897	7.61734	0.988803	1		0.00702897	0.00489043
ENSG00000084092	-0.0595717	3.94532	0.892712	1		-0.0595717	0.0492886
ENSG00000084093	0.501052	6.52872	0.208904	1		0.501052	0.680053
ENSG00000084110	-0.329145	2.12628	0.701196	1		-0.329145	0.154161
ENSG00000084112	0.749616	7.34548	0.096901	1		0.749616	1.01367
ENSG00000084207	-0.396547	7.31087	0.466396	1		-0.396547	0.331245
ENSG00000084234	0.382457	10.5353	0.436703	1		0.382457	0.359814
ENSG00000084444	0.375214	3.97046	0.478168	1		0.375214	0.320419
ENSG00000084463	0.26118	5.96398	0.480616	1		0.26118	0.318201
ENSG00000084623	-0.0446839	6.1931	0.910724	1		-0.0446839	0.0406132
ENSG00000084652	-0.0692814	6.88977	0.860179	1		-0.0692814	0.0654111
ENSG00000084676	0.0917586	6.2975	0.798755	1		0.0917586	0.0975863
ENSG00000084693	-0.11013	2.91313	0.843122	1		-0.11013	0.0741097
ENSG00000084710	-0.653514	3.45045	0.534388	1		-0.653514	0.272143
ENSG00000084731	-1.32222	3.8904	0.019563	1		-1.32222	1.70856
ENSG00000084733	-0.103171	8.5378	0.793174	1		-0.103171	0.100631
ENSG00000084754	-0.0951537	7.98803	0.834888	1		-0.0951537	0.0783716
ENSG00000084764	0.241617	4.45838	0.706297	1		0.241617	0.151013
ENSG00000084774	-0.0872705	5.63887	0.86792	1		-0.0872705	0.0615202
ENSG00000085063	-0.40981	9.3462	0.464292	1		-0.40981	0.333209
ENSG00000085117	1.67305	7.75522	0.0746779	1		1.67305	1.12681
ENSG00000085185	0.0529986	4.63176	0.910232	1		0.0529986	0.0408477
ENSG00000085224	-0.335835	6.84854	0.412646	1		-0.335835	0.384422
ENSG00000085231	-0.241594	3.91623	0.578004	1		-0.241594	0.238069
ENSG00000085265	-0.959818	5.85839	0.24143	1		-0.959818	0.617208
ENSG00000085274	0.339603	3.85483	0.469896	1		0.339603	0.327998
ENSG00000085365	0.143364	6.08791	0.744227	1		0.143364	0.128295
ENSG00000085377	-0.377509	5.87358	0.396285	1		-0.377509	0.401992
ENSG00000085382	0.0599329	3.86168	0.908589	1		0.0599329	0.0416325
ENSG00000085415	-0.179784	5.46935	0.70693	1		-0.179784	0.150624
ENSG00000085433	-0.0872876	4.9929	0.822498	1		-0.0872876	0.0848653
ENSG00000085449	0.362156	6.62695	0.417802	1		0.362156	0.379029
ENSG00000085465	-0.319821	0.288965	0.838627	1		-0.319821	0.076431
ENSG00000085491	0.248799	7.02526	0.509233	1		0.248799	0.293083
ENSG00000085511	0.730244	5.36186	0.177265	1		0.730244	0.751376
ENSG00000085514	0.851364	7.76122	0.25629	1		0.851364	0.591268
ENSG00000085644	0.342871	3.99829	0.417322	1		0.342871	0.379528
ENSG00000085662	0.762573	7.7822	0.257466	1		0.762573	0.58928
ENSG00000085719	-0.00420051	6.56861	0.992166	1		-0.00420051	0.00341585
ENSG00000085721	0.321506	5.07072	0.393894	1		0.321506	0.404621
ENSG00000085733	0.443461	5.87075	0.606388	1		0.443461	0.217249
ENSG00000085760	0.0810651	4.99448	0.833263	1		0.0810651	0.0792177
ENSG00000085788	0.0747158	4.90688	0.84338	1		0.0747158	0.0739767
ENSG00000085832	-0.27153	6.81263	0.48977	1		-0.27153	0.310008
ENSG00000085840	0.146995	0.759246	0.89407	1		0.146995	0.0486287
ENSG00000085871	-0.391786	4.11555	0.61749	1		-0.391786	0.20937
ENSG00000085872	0.180285	4.88937	0.62401	1		0.180285	0.204809
ENSG00000085978	-0.207825	4.70633	0.608285	1		-0.207825	0.215893
ENSG00000085982	0.298412	4.8309	0.41974	1		0.298412	0.377019
ENSG00000085998	-0.0788317	5.10365	0.875028	1		-0.0788317	0.057978
ENSG00000086015	-0.358666	5.80167	0.424684	1		-0.358666	0.371934
ENSG00000086061	-0.157064	7.62614	0.766347	1		-0.157064	0.115574
ENSG00000086062	1.28493	8.59905	0.0807205	1		1.28493	1.09302
ENSG00000086065	0.299007	6.14644	0.506438	1		0.299007	0.295473
ENSG00000086102	-0.25534	5.82362	0.539863	1		-0.25534	0.267717
ENSG00000086159	-0.76414	0.217453	0.581471	1		-0.76414	0.235472
ENSG00000086189	-0.151799	4.35829	0.713853	1		-0.151799	0.146391
ENSG00000086200	-0.0939233	4.34326	0.841425	1		-0.0939233	0.0749845
ENSG00000086232	0.156914	6.35985	0.68204	1		0.156914	0.16619
ENSG00000086288	-0.0840063	0.848974	0.939534	1		-0.0840063	0.0270874
ENSG00000086289	-0.406663	4.19465	0.576181	1		-0.406663	0.239441
ENSG00000086300	1.0739	8.09133	0.104961	1		1.0739	0.978971
ENSG00000086475	0.00591901	4.36062	0.990928	1		0.00591901	0.00395787
ENSG00000086504	0.17808	4.81729	0.733498	1		0.17808	0.134601
ENSG00000086544	0.523292	3.97228	0.303848	1		0.523292	0.517343
ENSG00000086570	-0.241502	3.01821	0.728764	1		-0.241502	0.137413
ENSG00000086589	0.0537307	5.52739	0.884446	1		0.0537307	0.0533288
ENSG00000086598	-0.1211	7.74414	0.743999	1		-0.1211	0.128428
ENSG00000086619	0.176244	4.3199	0.712159	1		0.176244	0.147423
ENSG00000086666	0.0918028	6.34191	0.804773	1		0.0918028	0.0943267
ENSG00000086712	-0.411165	4.06608	0.3896	1		-0.411165	0.409381
ENSG00000086730	0.579647	6.23429	0.3	1		0.579647	0.522878
ENSG00000086758	0.113936	8.15852	0.827113	1		0.113936	0.082435
ENSG00000086827	0.213487	4.34982	0.585984	1		0.213487	0.232114
ENSG00000086848	0.599184	2.45348	0.419551	1		0.599184	0.377215
ENSG00000087008	0.773069	4.25079	0.115452	1		0.773069	0.937597
ENSG00000087053	-0.0910573	5.82007	0.829248	1		-0.0910573	0.0813154
ENSG00000087074	0.777914	6.94517	0.181538	1		0.777914	0.741031
ENSG00000087076	-0.165486	6.13032	0.789031	1		-0.165486	0.102906
ENSG00000087077	0.0892125	4.47955	0.853864	1		0.0892125	0.0686115
ENSG00000087085	-0.467866	1.55152	0.835594	1		-0.467866	0.0780047
ENSG00000087086	-0.412939	14.4295	0.52602	1		-0.412939	0.278997
ENSG00000087087	-0.111271	6.23366	0.783698	1		-0.111271	0.105852
ENSG00000087088	-0.355609	6.39347	0.41388	1		-0.355609	0.383125
ENSG00000087095	-0.256309	4.43455	0.589305	1		-0.256309	0.22966
ENSG00000087111	-0.0739403	5.88696	0.835196	1		-0.0739403	0.0782117
ENSG00000087116	-0.555964	1.96469	0.509812	1		-0.555964	0.29259
ENSG00000087152	0.021329	6.42824	0.958255	1		0.021329	0.018519
ENSG00000087157	0.437371	5.55578	0.43484	1		0.437371	0.36167
ENSG00000087191	-0.234137	5.58451	0.64789	1		-0.234137	0.188498
ENSG00000087206	-0.32975	4.18436	0.546227	1		-0.32975	0.262626
ENSG00000087245	0.609596	8.01671	0.29022	1		0.609596	0.537272
ENSG00000087253	0.200495	6.02023	0.667761	1		0.200495	0.175379
ENSG00000087263	0.219308	4.37931	0.588886	1		0.219308	0.229969
ENSG00000087266	0.218218	7.49129	0.599433	1		0.218218	0.222259
ENSG00000087269	0.244942	4.92645	0.528598	1		0.244942	0.276874
ENSG00000087274	0.0630039	7.44072	0.868229	1		0.0630039	0.0613659
ENSG00000087299	0.187252	2.73725	0.744898	1		0.187252	0.127903
ENSG00000087301	-0.514154	4.37518	0.306456	1		-0.514154	0.513632
ENSG00000087302	-0.529757	5.79935	0.250703	1		-0.529757	0.60084
ENSG00000087338	0.152899	4.64512	0.688894	1		0.152899	0.161847
ENSG00000087365	-0.0458594	7.40036	0.912528	1		-0.0458594	0.0397538
ENSG00000087448	0.00781962	4.62182	0.986445	1		0.00781962	0.0059273
ENSG00000087460	-0.928234	10.12	0.0574571	1		-0.928234	1.24066
ENSG00000087470	-0.119116	6.52523	0.781445	1		-0.119116	0.107102
ENSG00000087502	-0.220788	5.36451	0.588281	1		-0.220788	0.230415
ENSG00000087510	1.22893	0.851467	0.470665	1		1.22893	0.327288
ENSG00000087586	0.476895	2.46043	0.434633	1		0.476895	0.361877
ENSG00000087589	0.205382	3.43535	0.751444	1		0.205382	0.124103
ENSG00000087842	-0.48832	4.20917	0.321345	1		-0.48832	0.493029
ENSG00000087884	-0.959877	2.87879	0.0882835	1		-0.959877	1.05412
ENSG00000087903	1.53586	2.92984	0.0391795	1		1.53586	1.40694
ENSG00000087995	0.229093	3.15118	0.630849	1		0.229093	0.200074
ENSG00000088035	0.325262	3.33977	0.535838	1		0.325262	0.270966
ENSG00000088038	-0.162689	5.16166	0.752576	1		-0.162689	0.12345
ENSG00000088179	-0.0772747	3.71623	0.882184	1		-0.0772747	0.0544409
ENSG00000088205	0.491625	5.76524	0.184495	1		0.491625	0.734014
ENSG00000088247	0.134306	7.56299	0.73791	1		0.134306	0.131996
ENSG00000088256	0.278559	4.65919	0.557637	1		0.278559	0.253649
ENSG00000088280	-1.47805	1.64305	0.0444318	1		-1.47805	1.35231
ENSG00000088298	0.498734	6.23767	0.338358	1		0.498734	0.470623
ENSG00000088325	-3.34085	1.98626	0.0158851	1		-3.34085	1.79901
ENSG00000088356	0.172626	3.98263	0.714962	1		0.172626	0.145717
ENSG00000088367	-0.918843	5.32475	0.0844566	1		-0.918843	1.07337
ENSG00000088387	-2.49731	1.32395	0.0672675	1		-2.49731	1.1722
ENSG00000088448	0.160179	6.38867	0.647871	1		0.160179	0.188511
ENSG00000088451	-0.0912499	3.43948	0.851009	1		-0.0912499	0.070066
ENSG00000088538	0.072273	3.45947	0.923935	1		0.072273	0.0343587
ENSG00000088543	0.069814	2.86247	0.932129	1		0.069814	0.0305239
ENSG00000088682	0.147319	4.61142	0.698914	1		0.147319	0.155576
ENSG00000088727	-0.951382	1.00143	0.225857	1		-0.951382	0.646167
ENSG00000088766	-0.0220772	4.8089	0.957854	1		-0.0220772	0.0187007
ENSG00000088808	-1.96484	2.17661	0.0531813	1		-1.96484	1.27424
ENSG00000088812	-0.0649901	7.00787	0.862632	1		-0.0649901	0.0641746
ENSG00000088826	0.931921	4.64176	0.46938	1		0.931921	0.328475
ENSG00000088827	-0.378554	7.26083	0.674335	1		-0.378554	0.171125
ENSG00000088832	0.205599	6.82744	0.564063	1		0.205599	0.248672
ENSG00000088833	-0.196437	6.00233	0.628898	1		-0.196437	0.20142
ENSG00000088836	-0.566887	1.87019	0.499555	1		-0.566887	0.301416
ENSG00000088854	-0.168562	7.11569	0.722884	1		-0.168562	0.140931
ENSG00000088876	0.915972	2.1377	0.322399	1		0.915972	0.491607
ENSG00000088888	0.15592	7.09645	0.723539	1		0.15592	0.140538
ENSG00000088899	-0.765937	2.30393	0.276262	1		-0.765937	0.558678
ENSG00000088930	-0.197243	7.01844	0.642755	1		-0.197243	0.191954
ENSG00000088970	-0.158515	2.93834	0.765018	1		-0.158515	0.116328
ENSG00000088986	-0.121788	6.84378	0.764812	1		-0.121788	0.116445
ENSG00000088992	0.531951	1.38184	0.638088	1		0.531951	0.195119
ENSG00000089006	-0.371451	6.80509	0.405946	1		-0.371451	0.391532
ENSG00000089009	0.147776	5.25018	0.753019	1		0.147776	0.123194
ENSG00000089022	-0.125953	5.24216	0.726042	1		-0.125953	0.139038
ENSG00000089041	-0.382378	7.81066	0.50407	1		-0.382378	0.297509
ENSG00000089048	-0.592698	4.80909	0.208393	1		-0.592698	0.681116
ENSG00000089050	0.387346	4.37625	0.354063	1		0.387346	0.450919
ENSG00000089053	-0.68892	6.31264	0.212315	1		-0.68892	0.673019
ENSG00000089057	-0.265214	7.09371	0.61405	1		-0.265214	0.211796
ENSG00000089060	0.261226	6.89492	0.575981	1		0.261226	0.239592
ENSG00000089063	0.0366225	6.19886	0.924524	1		0.0366225	0.0340819
ENSG00000089091	-0.871611	1.82984	0.223663	1		-0.871611	0.650407
ENSG00000089094	-0.00940562	6.15511	0.978822	1		-0.00940562	0.00929611
ENSG00000089123	-0.614969	2.89965	0.309497	1		-0.614969	0.509343
ENSG00000089127	-0.580682	6.02903	0.501768	1		-0.580682	0.299497
ENSG00000089154	0.0511052	6.65845	0.892901	1		0.0511052	0.0491969
ENSG00000089157	-0.430695	6.91843	0.371252	1		-0.430695	0.430331
ENSG00000089159	0.223472	7.51774	0.580765	1		0.223472	0.236
ENSG00000089177	-0.0624403	6.13288	0.876721	1		-0.0624403	0.0571384
ENSG00000089195	0.00224832	3.03468	1	1		0.00224832	0
ENSG00000089220	-0.469558	7.34	0.441566	1		-0.469558	0.355005
ENSG00000089234	0.198229	4.95097	0.600346	1		0.198229	0.221598
ENSG00000089248	-0.742226	7.48915	0.187399	1		-0.742226	0.727234
ENSG00000089280	-0.361559	7.7382	0.376939	1		-0.361559	0.423729
ENSG00000089289	-0.018009	4.59768	0.974829	1		-0.018009	0.0110715
ENSG00000089327	-0.34179	8.05062	0.562774	1		-0.34179	0.249666
ENSG00000089335	0.184745	3.73061	0.705821	1		0.184745	0.151305
ENSG00000089351	3.05229	8.44076	0.0156841	1		3.05229	1.80454
ENSG00000089486	0.0252616	4.61294	0.952957	1		0.0252616	0.0209267
ENSG00000089597	0.216765	8.24069	0.562758	1		0.216765	0.249678
ENSG00000089639	0.335329	6.7084	0.415484	1		0.335329	0.381446
ENSG00000089682	0.244528	4.06379	0.573204	1		0.244528	0.241691
ENSG00000089693	0.00514377	6.53036	0.992723	1		0.00514377	0.00317209
ENSG00000089723	-0.852798	2.36291	0.193676	1		-0.852798	0.712925
ENSG00000089737	0.0242981	6.70996	0.949263	1		0.0242981	0.0226136
ENSG00000089775	0.0379654	4.6099	0.93286	1		0.0379654	0.0301838
ENSG00000089818	0.237538	5.46067	0.571911	1		0.237538	0.242671
ENSG00000089820	-0.13039	6.3647	0.78091	1		-0.13039	0.107399
ENSG00000089876	0.121288	4.84666	0.742112	1		0.121288	0.12953
ENSG00000089902	0.253389	6.36181	0.482759	1		0.253389	0.31627
ENSG00000089916	0.146524	6.83978	0.699763	1		0.146524	0.155049
ENSG00000090006	-0.103595	3.43269	0.835495	1		-0.103595	0.0780563
ENSG00000090013	-0.550355	6.80594	0.352183	1		-0.550355	0.453232
ENSG00000090020	0.326832	6.55263	0.369174	1		0.326832	0.432769
ENSG00000090054	0.313897	5.83792	0.391948	1		0.313897	0.406771
ENSG00000090060	-0.0461024	7.88913	0.915146	1		-0.0461024	0.0385095
ENSG00000090061	-0.0858886	4.04881	0.840632	1		-0.0858886	0.075394
ENSG00000090104	-1.56355	3.68148	0.0486362	1		-1.56355	1.31304
ENSG00000090238	-0.267606	5.25344	0.503793	1		-0.267606	0.297748
ENSG00000090263	-0.054888	2.98846	0.919361	1		-0.054888	0.036514
ENSG00000090266	-0.364577	5.56898	0.455512	1		-0.364577	0.3415
ENSG00000090273	-0.129831	5.57195	0.738344	1		-0.129831	0.131741
ENSG00000090316	-0.277146	6.74085	0.484482	1		-0.277146	0.314722
ENSG00000090339	2.06653	8.83928	0.0277422	1		2.06653	1.55686
ENSG00000090372	0.105355	6.06777	0.768118	1		0.105355	0.114572
ENSG00000090376	1.20558	7.70616	0.0325546	1		1.20558	1.48739
ENSG00000090382	-0.319778	13.0182	0.542976	1		-0.319778	0.26522
ENSG00000090432	0.20334	5.43843	0.634521	1		0.20334	0.197554
ENSG00000090447	0.360177	2.46462	0.727939	1		0.360177	0.137905
ENSG00000090470	0.093145	4.31962	0.842827	1		0.093145	0.0742615
ENSG00000090487	0.167325	7.69213	0.682347	1		0.167325	0.165995
ENSG00000090520	-0.403303	6.02721	0.413861	1		-0.403303	0.383146
ENSG00000090530	-0.669137	-0.502892	0.794234	1		-0.669137	0.100052
ENSG00000090554	0.375403	0.235505	0.738063	1		0.375403	0.131906
ENSG00000090565	0.108932	4.30114	0.811865	1		0.108932	0.0905164
ENSG00000090581	0.0533323	7.06942	0.914523	1		0.0533323	0.0388052
ENSG00000090612	0.256511	4.08479	0.537307	1		0.256511	0.269777
ENSG00000090615	0.273522	6.56938	0.519246	1		0.273522	0.284627
ENSG00000090621	-0.568432	8.40777	0.263415	1		-0.568432	0.579359
ENSG00000090659	2.62726	6.24971	0.0247209	1		2.62726	1.60694
ENSG00000090661	-0.932353	4.9435	0.149451	1		-0.932353	0.825502
ENSG00000090674	0.214705	6.25926	0.618295	1		0.214705	0.208804
ENSG00000090686	-0.0414193	6.21736	0.916448	1		-0.0414193	0.0378922
ENSG00000090776	-0.459182	2.71707	0.554015	1		-0.459182	0.256478
ENSG00000090857	-0.0639556	5.84974	0.871962	1		-0.0639556	0.0595026
ENSG00000090861	-0.402703	6.27947	0.368236	1		-0.402703	0.433873
ENSG00000090863	0.0234322	7.68213	0.952834	1		0.0234322	0.0209825
ENSG00000090905	-0.467564	6.25795	0.353332	1		-0.467564	0.451817
ENSG00000090924	1.68856	4.45341	0.0815067	1		1.68856	1.08881
ENSG00000090971	-0.148491	0.974339	0.88794	1		-0.148491	0.0516163
ENSG00000090989	-0.0531179	6.09405	0.881201	1		-0.0531179	0.054925
ENSG00000091009	-0.0293447	4.57571	0.944656	1		-0.0293447	0.0247262
ENSG00000091039	0.356538	8.26146	0.483181	1		0.356538	0.31589
ENSG00000091073	1.5126	5.80226	0.0109395	1		1.5126	1.961
ENSG00000091106	0.743394	5.11004	0.134998	1		0.743394	0.869672
ENSG00000091127	-0.510266	3.05283	0.532128	1		-0.510266	0.273984
ENSG00000091129	0.286039	1.97554	0.88812	1		0.286039	0.0515285
ENSG00000091136	-1.38131	3.88593	0.43711	1		-1.38131	0.359409
ENSG00000091140	-0.0754881	6.80556	0.879876	1		-0.0754881	0.0555783
ENSG00000091157	0.110073	6.1531	0.783177	1		0.110073	0.10614
ENSG00000091164	-0.637202	6.2182	0.212434	1		-0.637202	0.672775
ENSG00000091262	-1.01342	1.60579	0.313877	1		-1.01342	0.50324
ENSG00000091317	0.599304	8.16085	0.184107	1		0.599304	0.734929
ENSG00000091409	-0.893483	5.93789	0.24714	1		-0.893483	0.607057
ENSG00000091436	0.235264	6.2072	0.531696	1		0.235264	0.274337
ENSG00000091483	-0.117625	5.51846	0.758743	1		-0.117625	0.119905
ENSG00000091490	-0.246613	6.62477	0.770385	1		-0.246613	0.113292
ENSG00000091527	0.114436	8.33432	0.76767	1		0.114436	0.114826
ENSG00000091542	0.101685	6.74119	0.781701	1		0.101685	0.106959
ENSG00000091592	0.386487	3.04128	0.493868	1		0.386487	0.306389
ENSG00000091640	-0.369191	5.03534	0.359001	1		-0.369191	0.444904
ENSG00000091651	-1.65002	0.968217	0.100154	1		-1.65002	0.999332
ENSG00000091732	-0.240258	3.57195	0.642966	1		-0.240258	0.191812
ENSG00000091831	0.389985	1.96242	0.539835	1		0.389985	0.267739
ENSG00000091947	0.258864	4.08954	0.591873	1		0.258864	0.227771
ENSG00000092010	-0.385113	6.27183	0.343628	1		-0.385113	0.463912
ENSG00000092020	0.141349	5.18146	0.722147	1		0.141349	0.141374
ENSG00000092036	0.145083	3.30527	0.764921	1		0.145083	0.116383
ENSG00000092051	-2.17	1.30288	0.0336292	1		-2.17	1.47328
ENSG00000092067	-1.31519	0.999516	0.1553	1		-1.31519	0.80883
ENSG00000092068	-0.0663207	6.0267	0.885184	1		-0.0663207	0.0529662
ENSG00000092094	0.0141786	4.66298	0.975479	1		0.0141786	0.010782
ENSG00000092098	0.00914417	4.04465	0.994688	1		0.00914417	0.00231319
ENSG00000092108	-0.197254	5.64723	0.59831	1		-0.197254	0.223073
ENSG00000092140	-0.0406706	4.53191	0.931186	1		-0.0406706	0.0309636
ENSG00000092148	-0.455405	8.03045	0.366171	1		-0.455405	0.436317
ENSG00000092199	0.0717131	7.30181	0.849055	1		0.0717131	0.0710642
ENSG00000092200	-0.328188	0.269627	0.668593	1		-0.328188	0.174838
ENSG00000092201	-0.303512	6.36853	0.467481	1		-0.303512	0.330236
ENSG00000092203	-0.0477389	5.85288	0.900722	1		-0.0477389	0.045409
ENSG00000092208	0.0424695	2.10915	0.953023	1		0.0424695	0.0208965
ENSG00000092295	-0.656517	0.781338	0.422409	1		-0.656517	0.374267
ENSG00000092330	0.161423	5.67011	0.739437	1		0.161423	0.131099
ENSG00000092421	-2.12298	2.46631	0.0802434	1		-2.12298	1.09559
ENSG00000092439	-0.184721	7.26592	0.692771	1		-0.184721	0.15941
ENSG00000092445	-0.954145	1.48471	0.290073	1		-0.954145	0.537493
ENSG00000092470	0.0472987	2.39564	0.946319	1		0.0472987	0.0239626
ENSG00000092529	-0.859653	3.92504	0.235543	1		-0.859653	0.627929
ENSG00000092531	0.0255983	7.13357	0.94526	1		0.0255983	0.0244489
ENSG00000092621	-4.09083	4.15559	0.00148437			-4.09083	2.82846
ENSG00000092820	-0.376572	6.59726	0.327857	1		-0.376572	0.484315
ENSG00000092841	-0.320174	7.89846	0.495404	1		-0.320174	0.305041
ENSG00000092847	-0.140221	6.59043	0.750785	1		-0.140221	0.124485
ENSG00000092853	-1.15867	1.53256	0.182658	1		-1.15867	0.738361
ENSG00000092871	0.603539	4.7535	0.226342	1		0.603539	0.645236
ENSG00000092929	0.894204	6.33446	0.0880209	1		0.894204	1.05541
ENSG00000092931	0.225586	5.64789	0.589335	1		0.225586	0.229638
ENSG00000092964	-0.38405	8.04492	0.443764	1		-0.38405	0.352848
ENSG00000092978	0.0413516	3.56768	0.947316	1		0.0413516	0.0235053
ENSG00000093000	0.360842	6.00446	0.319203	1		0.360842	0.495934
ENSG00000093010	-0.00134578	6.717	0.999979	1		-0.00134578	9.21169e-06
ENSG00000093072	-0.129914	10.03	0.819133	1		-0.129914	0.0866454
ENSG00000093134	1.97658	2.5179	0.1156	1		1.97658	0.937044
ENSG00000093144	-0.0266618	6.46964	0.956667	1		-0.0266618	0.0192394
ENSG00000093167	-0.17501	5.92416	0.683136	1		-0.17501	0.165493
ENSG00000093183	-0.0096424	6.63275	0.984241	1		-0.0096424	0.00689849
ENSG00000093217	0.66905	1.00809	0.450141	1		0.66905	0.346651
ENSG00000094631	-0.00443841	5.36538	0.996941	1		-0.00443841	0.00133046
ENSG00000094804	0.215455	-0.393164	0.899957	1		0.215455	0.0457785
ENSG00000094841	-0.0969294	4.18236	0.827737	1		-0.0969294	0.0821075
ENSG00000094880	-0.259765	5.11787	0.50588	1		-0.259765	0.295953
ENSG00000094914	-0.111346	4.42526	0.784314	1		-0.111346	0.10551
ENSG00000094916	-0.0332779	6.238	0.943153	1		-0.0332779	0.0254179
ENSG00000094975	-0.41129	5.34165	0.422812	1		-0.41129	0.373853
ENSG00000095002	-0.26306	3.7557	0.67931	1		-0.26306	0.167932
ENSG00000095015	0.234766	6.87893	0.528245	1		0.234766	0.277164
ENSG00000095059	0.236334	4.24891	0.607863	1		0.236334	0.216194
ENSG00000095066	0.0992086	2.63721	0.887812	1		0.0992086	0.0516791
ENSG00000095139	-0.0120046	7.5262	0.976645	1		-0.0120046	0.0102632
ENSG00000095209	1.0777	6.29285	0.0283491	1		1.0777	1.54746
ENSG00000095261	0.244311	5.48407	0.500095	1		0.244311	0.300947
ENSG00000095303	0.32978	5.91856	0.388727	1		0.32978	0.410355
ENSG00000095319	0.230509	6.53504	0.554484	1		0.230509	0.256111
ENSG00000095321	-0.394348	5.2664	0.464482	1		-0.394348	0.333031
ENSG00000095370	-0.128853	4.70162	0.813484	1		-0.128853	0.0896512
ENSG00000095380	-0.0798962	5.7952	0.857172	1		-0.0798962	0.0669322
ENSG00000095383	-0.306738	8.73887	0.603966	1		-0.306738	0.218988
ENSG00000095397	-0.816575	1.57867	0.252317	1		-0.816575	0.598054
ENSG00000095485	0.0040341	5.01996	0.994112	1		0.0040341	0.00256478
ENSG00000095539	-1.04142	1.02546	0.254482	1		-1.04142	0.594342
ENSG00000095564	-0.254592	6.3301	0.610477	1		-0.254592	0.214331
ENSG00000095574	0.266003	4.47669	0.553477	1		0.266003	0.256901
ENSG00000095585	-0.660958	4.74881	0.341038	1		-0.660958	0.467198
ENSG00000095637	-4.65835	3.00788	0.00921389	1		-4.65835	2.03556
ENSG00000095739	3.48686	5.06592	0.0356831	1		3.48686	1.44754
ENSG00000095787	0.00844302	7.40034	0.982021	1		0.00844302	0.00787922
ENSG00000095794	1.43906	4.94732	0.0861029	1		1.43906	1.06498
ENSG00000095906	0.00714523	4.33605	0.988622	1		0.00714523	0.00496992
ENSG00000095917	-0.985627	1.55939	0.503985	1		-0.985627	0.297582
ENSG00000095951	0.429964	6.59337	0.339439	1		0.429964	0.469238
ENSG00000095970	-0.562327	6.97424	0.597204	1		-0.562327	0.223878
ENSG00000096060	0.0932903	6.28156	0.823185	1		0.0932903	0.0845027
ENSG00000096063	-0.231311	5.45241	0.550776	1		-0.231311	0.259025
ENSG00000096070	0.474425	5.13751	0.255164	1		0.474425	0.593181
ENSG00000096080	-0.0688253	2.89155	0.900182	1		-0.0688253	0.0456695
ENSG00000096092	-0.712783	2.20512	0.234709	1		-0.712783	0.62947
ENSG00000096093	0.229697	2.26074	0.709424	1		0.229697	0.149094
ENSG00000096384	-0.11115	8.71087	0.813815	1		-0.11115	0.0894744
ENSG00000096401	0.0556322	6.1872	0.891273	1		0.0556322	0.0499893
ENSG00000096433	0.434745	4.10624	0.699904	1		0.434745	0.154962
ENSG00000096654	0.0100577	2.87039	0.989814	1		0.0100577	0.00444653
ENSG00000096696	-0.170815	2.18443	0.912477	1		-0.170815	0.0397779
ENSG00000096717	0.14113	5.07999	0.693522	1		0.14113	0.15894
ENSG00000096746	0.294112	5.99642	0.444778	1		0.294112	0.351856
ENSG00000096872	-0.396107	3.02494	0.48735	1		-0.396107	0.312159
ENSG00000096968	-1.50494	6.43351	0.0721543	1		-1.50494	1.14174
ENSG00000096996	-0.204585	3.49999	0.775049	1		-0.204585	0.110671
ENSG00000097007	0.152346	6.19192	0.679741	1		0.152346	0.167656
ENSG00000097021	-0.441065	4.61195	0.445744	1		-0.441065	0.350915
ENSG00000097033	-0.515676	7.70209	0.280722	1		-0.515676	0.551724
ENSG00000097046	0.362392	1.94435	0.590678	1		0.362392	0.228649
ENSG00000097096	-1.65945	0.776215	0.137362	1		-1.65945	0.862134
ENSG00000099139	0.978133	3.6585	0.246328	1		0.978133	0.608485
ENSG00000099194	-0.850651	9.73836	0.0772771	1		-0.850651	1.11195
ENSG00000099203	0.072762	3.07906	0.899117	1		0.072762	0.0461838
ENSG00000099204	-2.96288	3.06858	0.0127572	1		-2.96288	1.89424
ENSG00000099219	0.0346151	5.19313	0.946095	1		0.0346151	0.0240652
ENSG00000099246	-0.225971	6.8185	0.529455	1		-0.225971	0.276171
ENSG00000099250	1.11329	7.97238	0.177469	1		1.11329	0.750877
ENSG00000099282	-0.149399	2.83189	0.811276	1		-0.149399	0.0908312
ENSG00000099284	-1.14456	3.371	0.0650142	1		-1.14456	1.18699
ENSG00000099290	0.130688	5.2502	0.786358	1		0.130688	0.10438
ENSG00000099308	0.229707	5.46454	0.509535	1		0.229707	0.292826
ENSG00000099326	0.42218	4.10914	0.333761	1		0.42218	0.476565
ENSG00000099330	-0.137074	2.39383	0.808415	1		-0.137074	0.0923654
ENSG00000099331	0.105371	9.50165	0.83553	1		0.105371	0.0780381
ENSG00000099337	0.44034	3.82845	0.448265	1		0.44034	0.348465
ENSG00000099338	-0.39554	1.88096	0.701488	1		-0.39554	0.15398
ENSG00000099341	-0.0194704	6.97273	0.962569	1		-0.0194704	0.016568
ENSG00000099364	0.281198	4.91343	0.622429	1		0.281198	0.20591
ENSG00000099365	-0.0123013	0.923853	1	1		-0.0123013	4.33947e-16
ENSG00000099377	0.0189015	6.50775	0.968855	1		0.0189015	0.0137412
ENSG00000099381	-5.35835e-05	5.06917	0.997823	1		-5.35835e-05	0.000946702
ENSG00000099385	0.00870438	4.7561	0.982221	1		0.00870438	0.00779065
ENSG00000099622	0.0193032	6.32095	0.961251	1		0.0193032	0.0171631
ENSG00000099624	-0.360086	4.72972	0.379243	1		-0.360086	0.421082
ENSG00000099625	-0.690489	0.471856	0.386011	1		-0.690489	0.4134
ENSG00000099783	-0.348323	7.77148	0.48099	1		-0.348323	0.317864
ENSG00000099785	0.454093	6.62735	0.451525	1		0.454093	0.345318
ENSG00000099795	-0.499136	5.30826	0.227174	1		-0.499136	0.643641
ENSG00000099797	-0.78551	5.51465	0.0601067	1		-0.78551	1.22108
ENSG00000099800	-0.561405	4.69908	0.238849	1		-0.561405	0.621877
ENSG00000099804	-0.624788	5.57857	0.23934	1		-0.624788	0.620984
ENSG00000099810	-0.167224	4.41689	0.818062	1		-0.167224	0.0872137
ENSG00000099814	-0.335121	3.32055	0.696603	1		-0.335121	0.157015
ENSG00000099817	0.0401748	6.76453	0.930092	1		0.0401748	0.031474
ENSG00000099821	0.248025	4.51814	0.589101	1		0.248025	0.22981
ENSG00000099822	-1.62774	1.73957	0.0675482	1		-1.62774	1.17039
ENSG00000099849	-0.505521	3.26112	0.384546	1		-0.505521	0.415052
ENSG00000099860	-0.686493	6.05106	0.255448	1		-0.686493	0.592698
ENSG00000099875	0.185891	6.96415	0.726171	1		0.185891	0.138961
ENSG00000099889	-0.558634	2.12963	0.365423	1		-0.558634	0.437204
ENSG00000099899	-0.11117	4.75692	0.774698	1		-0.11117	0.110868
ENSG00000099901	-0.359575	4.41297	0.430474	1		-0.359575	0.366053
ENSG00000099904	0.0391498	4.88021	0.919858	1		0.0391498	0.0362792
ENSG00000099910	-0.490252	4.04367	0.235026	1		-0.490252	0.628885
ENSG00000099917	0.1542	6.30157	0.691205	1		0.1542	0.160393
ENSG00000099940	0.103639	6.14713	0.830057	1		0.103639	0.080892
ENSG00000099942	0.582138	6.85577	0.173491	1		0.582138	0.760722
ENSG00000099949	0.00475851	5.57507	0.989028	1		0.00475851	0.00479138
ENSG00000099956	-0.124124	5.58128	0.736931	1		-0.124124	0.132573
ENSG00000099968	0.154257	5.23422	0.662493	1		0.154257	0.178819
ENSG00000099985	7.22573	7.58924	0.00244104			7.22573	2.61243
ENSG00000099991	0.00662482	6.17342	0.988875	1		0.00662482	0.00485859
ENSG00000099992	0.199802	3.50478	0.770028	1		0.199802	0.113494
ENSG00000099995	0.356031	6.59447	0.317701	1		0.356031	0.497982
ENSG00000099998	4.7216	2.49227	0.0370477	1		4.7216	1.43124
ENSG00000099999	0.520011	2.47316	0.439419	1		0.520011	0.357121
ENSG00000100003	0.442523	-0.179409	0.639041	1		0.442523	0.194471
ENSG00000100014	0.242727	4.53851	0.551166	1		0.242727	0.258717
ENSG00000100023	0.340145	5.16483	0.358833	1		0.340145	0.445108
ENSG00000100024	-0.290981	0.408831	0.906024	1		-0.290981	0.0428605
ENSG00000100028	-0.303498	5.25715	0.448893	1		-0.303498	0.347857
ENSG00000100029	-0.0736964	5.37318	0.855713	1		-0.0736964	0.067672
ENSG00000100030	0.365337	7.93406	0.339068	1		0.365337	0.469713
ENSG00000100031	-0.0507848	3.91339	0.947893	1		-0.0507848	0.0232405
ENSG00000100034	0.156742	5.72453	0.65552	1		0.156742	0.183414
ENSG00000100036	-0.577079	2.61047	0.263877	1		-0.577079	0.578598
ENSG00000100038	-0.157736	4.12937	0.691424	1		-0.157736	0.160256
ENSG00000100055	0.0970903	7.9392	0.838843	1		0.0970903	0.0763195
ENSG00000100056	0.18027	3.67049	0.725433	1		0.18027	0.139403
ENSG00000100060	-0.28619	4.67133	0.638994	1		-0.28619	0.194503
ENSG00000100068	0.457682	2.14794	0.567254	1		0.457682	0.246222
ENSG00000100075	-0.897556	5.67124	0.0440508	1		-0.897556	1.35605
ENSG00000100077	0.168832	7.5229	0.682278	1		0.168832	0.166039
ENSG00000100079	-0.0734897	4.85658	0.968773	1		-0.0734897	0.013778
ENSG00000100083	0.228111	7.25132	0.597449	1		0.228111	0.223699
ENSG00000100084	0.0917395	3.33348	0.869691	1		0.0917395	0.0606351
ENSG00000100092	0.326912	5.58478	0.432005	1		0.326912	0.364511
ENSG00000100097	-0.917583	9.89815	0.0663115	1		-0.917583	1.17841
ENSG00000100099	-0.143454	6.97637	0.805595	1		-0.143454	0.0938832
ENSG00000100100	-0.793515	6.23187	0.260869	1		-0.793515	0.583577
ENSG00000100104	0.0464746	4.20273	0.918731	1		0.0464746	0.0368116
ENSG00000100105	-0.535289	3.9581	0.285012	1		-0.535289	0.545137
ENSG00000100106	-0.261402	3.18436	0.59829	1		-0.261402	0.223088
ENSG00000100109	0.296322	5.32063	0.478907	1		0.296322	0.319749
ENSG00000100116	-0.197257	0.238929	0.873195	1		-0.197257	0.0588887
ENSG00000100122	-1.96904	0.392837	0.0192064	1		-1.96904	1.71655
ENSG00000100124	-0.040013	3.61094	0.932234	1		-0.040013	0.0304752
ENSG00000100129	-0.222485	6.72455	0.554584	1		-0.222485	0.256033
ENSG00000100138	-0.111525	5.34398	0.762572	1		-0.111525	0.117719
ENSG00000100139	1.00843	5.06498	0.0955218	1		1.00843	1.0199
ENSG00000100142	-0.178503	4.33923	0.714977	1		-0.178503	0.145708
ENSG00000100147	-0.529952	2.44573	0.508556	1		-0.529952	0.293661
ENSG00000100150	0.0579198	4.70979	0.887151	1		0.0579198	0.0520026
ENSG00000100151	-0.277949	3.73057	0.589369	1		-0.277949	0.229613
ENSG00000100154	0.142269	4.40592	0.812841	1		0.142269	0.0899942
ENSG00000100167	0.0158112	2.51814	0.993294	1		0.0158112	0.00292234
ENSG00000100201	-0.0284369	8.89836	0.943761	1		-0.0284369	0.0251381
ENSG00000100207	0.00804929	6.06473	0.984782	1		0.00804929	0.00665996
ENSG00000100209	0.773966	1.90607	0.280736	1		0.773966	0.551703
ENSG00000100211	-0.126978	2.44396	0.821096	1		-0.126978	0.0856059
ENSG00000100216	-0.189543	5.05456	0.635966	1		-0.189543	0.196566
ENSG00000100219	0.205417	6.23419	0.702849	1		0.205417	0.153138
ENSG00000100220	-0.329885	6.2302	0.428696	1		-0.329885	0.36785
ENSG00000100221	0.233795	6.36448	0.617598	1		0.233795	0.209294
ENSG00000100225	0.1936	6.64913	0.681101	1		0.1936	0.166788
ENSG00000100226	-0.216589	5.12056	0.617089	1		-0.216589	0.209652
ENSG00000100227	0.105113	6.21075	0.780829	1		0.105113	0.107444
ENSG00000100234	0.369856	4.52991	0.718673	1		0.369856	0.143469
ENSG00000100239	0.161281	5.93126	0.758944	1		0.161281	0.11979
ENSG00000100241	0.0725755	6.79674	0.854262	1		0.0725755	0.0684087
ENSG00000100242	0.354974	7.46286	0.388411	1		0.354974	0.410708
ENSG00000100243	0.751516	7.41898	0.241037	1		0.751516	0.617917
ENSG00000100246	0.15467	3.27849	0.822583	1		0.15467	0.0848204
ENSG00000100258	0.16198	5.69169	0.715421	1		0.16198	0.145438
ENSG00000100263	0.25553	3.952	0.553807	1		0.25553	0.256641
ENSG00000100266	0.00321895	6.78438	0.99352	1		0.00321895	0.00282324
ENSG00000100271	-0.344057	2.16815	0.623944	1		-0.344057	0.204854
ENSG00000100280	-0.151659	8.05871	0.742577	1		-0.151659	0.129259
ENSG00000100281	0.186582	4.69533	0.653443	1		0.186582	0.184792
ENSG00000100284	0.231917	8.07244	0.65464	1		0.231917	0.183997
ENSG00000100285	0.00619496	2.12376	1	1		0.00619496	0
ENSG00000100292	-0.518097	7.91741	0.323479	1		-0.518097	0.490154
ENSG00000100294	0.570565	2.56383	0.567246	1		0.570565	0.246229
ENSG00000100296	0.251282	4.52294	0.514235	1		0.251282	0.288839
ENSG00000100297	-0.432759	4.91976	0.369716	1		-0.432759	0.432132
ENSG00000100299	0.234695	5.8676	0.635835	1		0.234695	0.196656
ENSG00000100300	-0.145552	8.04274	0.801468	1		-0.145552	0.0961139
ENSG00000100304	0.214321	5.73473	0.595618	1		0.214321	0.225032
ENSG00000100307	-0.428135	4.54439	0.306984	1		-0.428135	0.512884
ENSG00000100311	-0.327729	5.74971	0.518468	1		-0.327729	0.285278
ENSG00000100316	-0.19906	7.64464	0.651315	1		-0.19906	0.186209
ENSG00000100319	-0.358209	3.09252	0.491181	1		-0.358209	0.308759
ENSG00000100320	-4.06424	3.50204	0.0265977	1		-4.06424	1.57516
ENSG00000100321	-0.469927	3.95152	0.614852	1		-0.469927	0.21123
ENSG00000100324	-0.00286356	5.00319	1	1		-0.00286356	0
ENSG00000100325	-0.0199203	5.6643	0.956264	1		-0.0199203	0.0194223
ENSG00000100330	0.252759	6.90731	0.50707	1		0.252759	0.294932
ENSG00000100335	0.097403	6.50278	0.819881	1		0.097403	0.086249
ENSG00000100336	-1.18119	-0.0851432	0.345811	1		-1.18119	0.461161
ENSG00000100342	-0.0789828	4.79646	0.905369	1		-0.0789828	0.0431744
ENSG00000100344	-1.09948	0.742467	0.434806	1		-1.09948	0.361704
ENSG00000100345	0.0793674	9.52495	0.85005	1		0.0793674	0.0705554
ENSG00000100347	-0.486453	4.73689	0.281594	1		-0.486453	0.550376
ENSG00000100348	-0.327637	5.32096	0.386125	1		-0.327637	0.413272
ENSG00000100350	0.382312	4.52747	0.570109	1		0.382312	0.244042
ENSG00000100353	-0.229974	6.93631	0.564085	1		-0.229974	0.248655
ENSG00000100354	-0.190335	6.5614	0.648577	1		-0.190335	0.188038
ENSG00000100359	-0.249653	5.66477	0.486499	1		-0.249653	0.312918
ENSG00000100360	0.172562	4.44165	0.712583	1		0.172562	0.147164
ENSG00000100362	-1.43924	2.14187	0.0177319	1		-1.43924	1.75124
ENSG00000100364	-0.36273	11.0688	0.649767	1		-0.36273	0.187242
ENSG00000100365	-0.486396	6.5266	0.272986	1		-0.486396	0.563859
ENSG00000100368	1.45637	8.24289	0.0312049	1		1.45637	1.50578
ENSG00000100372	-0.42461	3.80089	0.388433	1		-0.42461	0.410684
ENSG00000100376	0.135489	5.47318	0.896476	1		0.135489	0.0474615
ENSG00000100379	0.14062	3.84638	0.81072	1		0.14062	0.091129
ENSG00000100380	0.123698	6.28894	0.72829	1		0.123698	0.137696
ENSG00000100385	-0.462217	1.46606	0.727704	1		-0.462217	0.138045
ENSG00000100387	-0.416655	5.6504	0.285065	1		-0.416655	0.545055
ENSG00000100393	0.273251	7.57051	0.499889	1		0.273251	0.301127
ENSG00000100395	-0.00261185	4.87372	0.992615	1		-0.00261185	0.00321911
ENSG00000100401	-0.110108	5.60516	0.764248	1		-0.110108	0.116766
ENSG00000100403	0.066218	6.21578	0.853321	1		0.066218	0.0688876
ENSG00000100410	0.118827	4.145	0.788017	1		0.118827	0.103464
ENSG00000100412	-0.401044	6.73244	0.385213	1		-0.401044	0.414299
ENSG00000100413	0.163673	3.99216	0.720133	1		0.163673	0.142587
ENSG00000100416	-0.703221	4.31613	0.184848	1		-0.703221	0.733186
ENSG00000100417	-0.147004	3.26917	0.772958	1		-0.147004	0.111844
ENSG00000100418	0.506127	5.04949	0.282546	1		0.506127	0.548911
ENSG00000100422	0.180441	6.40607	0.706415	1		0.180441	0.15094
ENSG00000100425	-0.0814584	5.47701	0.818107	1		-0.0814584	0.0871898
ENSG00000100426	0.244844	5.39795	0.536905	1		0.244844	0.270103
ENSG00000100429	0.356324	1.12246	0.728904	1		0.356324	0.13733
ENSG00000100439	-0.203627	5.76958	0.584864	1		-0.203627	0.232945
ENSG00000100441	0.35055	6.22837	0.329941	1		0.35055	0.481564
ENSG00000100442	-0.849257	5.15949	0.111477	1		-0.849257	0.952815
ENSG00000100445	-0.674313	2.12455	0.228078	1		-0.674313	0.641916
ENSG00000100450	-0.199943	-0.246844	0.936657	1		-0.199943	0.0284193
ENSG00000100453	3.29389	-0.279439	0.00201157			3.29389	2.69646
ENSG00000100461	0.454414	5.87273	0.267745	1		0.454414	0.572279
ENSG00000100462	-0.949418	4.72004	0.238963	1		-0.949418	0.621669
ENSG00000100478	0.209076	3.1673	0.680099	1		0.209076	0.167428
ENSG00000100483	-0.119868	3.02651	0.810825	1		-0.119868	0.0910728
ENSG00000100485	0.10569	6.19009	0.774703	1		0.10569	0.110865
ENSG00000100503	0.289197	7.98754	0.572735	1		0.289197	0.242046
ENSG00000100504	0.120662	7.36785	0.801916	1		0.120662	0.0958713
ENSG00000100505	0.0435042	1.21504	0.975461	1		0.0435042	0.0107902
ENSG00000100519	-0.298706	5.39233	0.471047	1		-0.298706	0.326935
ENSG00000100522	-0.0630258	3.81562	0.897269	1		-0.0630258	0.0470773
ENSG00000100523	0.0990992	7.50318	0.836275	1		0.0990992	0.0776509
ENSG00000100526	-0.397994	0.579985	0.575796	1		-0.397994	0.239731
ENSG00000100528	0.0539362	6.13799	0.88268	1		0.0539362	0.0541969
ENSG00000100532	-0.397715	4.03203	0.400416	1		-0.397715	0.397489
ENSG00000100554	-0.130393	7.12433	0.714203	1		-0.130393	0.146178
ENSG00000100558	-0.308674	0.757561	0.795418	1		-0.308674	0.0994048
ENSG00000100564	-0.0522439	3.67404	0.90692	1		-0.0522439	0.042431
ENSG00000100567	-0.754489	6.1512	0.196225	1		-0.754489	0.707245
ENSG00000100568	0.0400186	6.57963	0.918092	1		0.0400186	0.0371137
ENSG00000100575	0.262231	2.79011	0.663184	1		0.262231	0.178366
ENSG00000100577	0.00387021	3.24493	1	1		0.00387021	0
ENSG00000100578	0.415046	4.05189	0.388364	1		0.415046	0.410761
ENSG00000100580	0.224903	6.08036	0.542874	1		0.224903	0.265301
ENSG00000100591	-0.29296	6.26024	0.497318	1		-0.29296	0.303366
ENSG00000100592	-1.28058	3.92487	0.145398	1		-1.28058	0.837442
ENSG00000100596	-0.381758	6.82716	0.387158	1		-0.381758	0.412112
ENSG00000100599	-0.115192	7.32646	0.828421	1		-0.115192	0.0817489
ENSG00000100600	-0.402886	11.044	0.529221	1		-0.402886	0.276363
ENSG00000100601	0.335234	3.48551	0.53916	1		0.335234	0.268283
ENSG00000100603	-0.0507508	5.8165	0.888575	1		-0.0507508	0.051306
ENSG00000100605	-0.0219866	6.70896	0.967557	1		-0.0219866	0.0143237
ENSG00000100612	0.106389	6.6231	0.814951	1		0.106389	0.0888684
ENSG00000100614	-0.186998	6.70413	0.641192	1		-0.186998	0.193012
ENSG00000100628	-2.87453	2.69542	0.0519086	1		-2.87453	1.28476
ENSG00000100629	0.216731	1.89444	0.781481	1		0.216731	0.107081
ENSG00000100632	-0.238966	5.84776	0.502931	1		-0.238966	0.298491
ENSG00000100644	1.02405	9.12005	0.142994	1		1.02405	0.844682
ENSG00000100647	0.650402	8.47297	0.222137	1		0.650402	0.653379
ENSG00000100650	-0.679614	7.64162	0.222596	1		-0.679614	0.652482
ENSG00000100664	0.0502925	7.99462	0.905398	1		0.0502925	0.0431604
ENSG00000100697	0.344106	8.43867	0.377705	1		0.344106	0.422847
ENSG00000100711	-0.34145	4.86281	0.420169	1		-0.34145	0.376576
ENSG00000100714	0.0475129	5.75257	0.905969	1		0.0475129	0.0428867
ENSG00000100722	-0.508097	5.56274	0.302357	1		-0.508097	0.51948
ENSG00000100726	0.0834425	4.32171	0.844233	1		0.0834425	0.0735375
ENSG00000100731	1.4269	7.02659	0.0291542	1		1.4269	1.5353
ENSG00000100744	-0.106464	4.80861	0.79959	1		-0.106464	0.0971327
ENSG00000100749	-0.314994	2.5743	0.596382	1		-0.314994	0.224476
ENSG00000100764	-0.435922	0.823998	0.618282	1		-0.435922	0.208813
ENSG00000100767	1.21655	4.90927	0.0765849	1		1.21655	1.11586
ENSG00000100784	-0.651849	3.44214	0.365901	1		-0.651849	0.436637
ENSG00000100796	-0.132479	6.61196	0.736198	1		-0.132479	0.133006
ENSG00000100802	-0.0773619	1.58475	0.968186	1		-0.0773619	0.014041
ENSG00000100804	-0.814214	5.4111	0.183062	1		-0.814214	0.737402
ENSG00000100811	-0.125243	7.4118	0.736831	1		-0.125243	0.132632
ENSG00000100813	0.0969514	7.55123	0.792775	1		0.0969514	0.10085
ENSG00000100814	-0.21146	1.4373	0.80697	1		-0.21146	0.0931428
ENSG00000100815	0.539031	5.6189	0.149937	1		0.539031	0.824091
ENSG00000100823	0.00682787	5.63264	0.98986	1		0.00682787	0.0044263
ENSG00000100836	-0.143318	5.42049	0.71306	1		-0.143318	0.146874
ENSG00000100852	0.118921	5.64334	0.743643	1		0.118921	0.128635
ENSG00000100865	0.157192	4.27803	0.729033	1		0.157192	0.137253
ENSG00000100883	-0.832714	6.44827	0.172802	1		-0.832714	0.762451
ENSG00000100888	0.0385763	6.76435	0.930219	1		0.0385763	0.0314146
ENSG00000100889	0.275661	6.29757	0.611208	1		0.275661	0.213811
ENSG00000100890	0.432265	3.34014	0.408968	1		0.432265	0.388311
ENSG00000100897	0.069486	6.03175	0.849576	1		0.069486	0.0707977
ENSG00000100902	0.460856	4.7533	0.545595	1		0.460856	0.26313
ENSG00000100906	1.12729	8.69238	0.224473	1		1.12729	0.648836
ENSG00000100908	-1.24349	2.24904	0.148454	1		-1.24349	0.828409
ENSG00000100911	-0.0449377	5.58985	0.926676	1		-0.0449377	0.0330723
ENSG00000100916	-0.294177	3.08113	0.62002	1		-0.294177	0.207594
ENSG00000100918	0.0282129	1.82029	0.962975	1		0.0282129	0.0163848
ENSG00000100926	0.625931	2.14617	0.431487	1		0.625931	0.365032
ENSG00000100934	0.17803	6.51313	0.62175	1		0.17803	0.206384
ENSG00000100938	0.0500931	5.40591	0.898071	1		0.0500931	0.0466891
ENSG00000100941	-0.496982	5.95311	0.251177	1		-0.496982	0.60002
ENSG00000100949	-0.0296865	4.82793	0.943292	1		-0.0296865	0.0253537
ENSG00000100979	-0.387138	7.43998	0.658521	1		-0.387138	0.18143
ENSG00000100982	-0.0707539	5.66367	0.843761	1		-0.0707539	0.0737807
ENSG00000100983	-0.0116124	5.35116	0.979101	1		-0.0116124	0.00917241
ENSG00000100985	0.759713	12.9297	0.409476	1		0.759713	0.387771
ENSG00000100991	-0.0494469	7.03512	0.906618	1		-0.0494469	0.0425756
ENSG00000100994	-0.239227	6.66074	0.542952	1		-0.239227	0.265238
ENSG00000100997	-0.221388	8.38085	0.685601	1		-0.221388	0.163928
ENSG00000101000	2.82555	3.90167	0.127712	1		2.82555	0.89377
ENSG00000101003	0.12748	2.93908	0.904987	1		0.12748	0.0433577
ENSG00000101004	-0.98559	3.58639	0.393365	1		-0.98559	0.405204
ENSG00000101017	0.569607	5.45844	0.297918	1		0.569607	0.525903
ENSG00000101019	-0.0303256	4.48497	0.9367	1		-0.0303256	0.0283996
ENSG00000101040	0.0235872	5.68689	0.962075	1		0.0235872	0.0167911
ENSG00000101052	-0.193775	4.06882	0.672559	1		-0.193775	0.17227
ENSG00000101057	-2.1281	0.746765	0.162224	1		-2.1281	0.789886
ENSG00000101079	0.142749	5.25318	0.722041	1		0.142749	0.141438
ENSG00000101084	0.397075	5.02287	0.452368	1		0.397075	0.344508
ENSG00000101096	-1.71921	2.30503	0.186311	1		-1.71921	0.729761
ENSG00000101104	0.861319	0.891682	0.266811	1		0.861319	0.573796
ENSG00000101109	0.165727	7.33862	0.652342	1		0.165727	0.185525
ENSG00000101126	-0.123961	6.43247	0.761124	1		-0.123961	0.118545
ENSG00000101132	-0.165905	2.84132	0.747593	1		-0.165905	0.126335
ENSG00000101138	0.291262	4.58429	0.454536	1		0.291262	0.342432
ENSG00000101146	-0.133472	4.59576	0.7376	1		-0.133472	0.132179
ENSG00000101150	-0.12656	8.19484	0.807428	1		-0.12656	0.0928963
ENSG00000101152	0.218373	7.78335	0.604856	1		0.218373	0.218348
ENSG00000101158	-0.144278	6.48145	0.749596	1		-0.144278	0.125173
ENSG00000101160	-0.587994	12.453	0.367708	1		-0.587994	0.434497
ENSG00000101161	-0.179026	6.28887	0.626256	1		-0.179026	0.203248
ENSG00000101162	-0.317648	0.375553	0.752516	1		-0.317648	0.123484
ENSG00000101166	0.390602	5.7318	0.297405	1		0.390602	0.526651
ENSG00000101181	0.455555	4.29756	0.33075	1		0.455555	0.480501
ENSG00000101182	-0.299525	7.88678	0.509779	1		-0.299525	0.292618
ENSG00000101187	2.21824	4.48821	0.021131	1		2.21824	1.67508
ENSG00000101189	0.0987174	3.91787	0.849767	1		0.0987174	0.0706999
ENSG00000101190	0.114162	3.12446	0.852513	1		0.114162	0.0692987
ENSG00000101191	0.0200879	5.84788	0.95747	1		0.0200879	0.0188748
ENSG00000101193	0.0579201	5.95957	0.871443	1		0.0579201	0.0597612
ENSG00000101194	0.582853	4.95637	0.387189	1		0.582853	0.412077
ENSG00000101197	-1.02955	2.88721	0.284898	1		-1.02955	0.545311
ENSG00000101199	0.0857553	6.08373	0.831434	1		0.0857553	0.0801721
ENSG00000101213	-0.740322	2.56894	0.203373	1		-0.740322	0.691708
ENSG00000101216	0.0149113	4.37986	0.979552	1		0.0149113	0.00897229
ENSG00000101220	-0.643669	4.70599	0.351479	1		-0.643669	0.4541
ENSG00000101224	-0.0708606	5.47403	0.872793	1		-0.0708606	0.0590887
ENSG00000101236	0.63378	5.83106	0.13041	1		0.63378	0.884688
ENSG00000101246	0.353119	4.74081	0.494641	1		0.353119	0.30571
ENSG00000101247	-0.120917	3.22987	0.817668	1		-0.120917	0.0874232
ENSG00000101255	-0.0337187	3.95343	0.967342	1		-0.0337187	0.0144198
ENSG00000101265	0.0490003	7.80987	0.929985	1		0.0490003	0.0315241
ENSG00000101266	0.0426168	6.10204	0.925862	1		0.0426168	0.0334539
ENSG00000101280	0.524447	0.0772185	0.807521	1		0.524447	0.0928463
ENSG00000101290	0.0493409	8.16954	0.903432	1		0.0493409	0.0441045
ENSG00000101294	0.0509524	8.37567	0.914764	1		0.0509524	0.038691
ENSG00000101307	-0.184128	5.2581	0.817086	1		-0.184128	0.0877324
ENSG00000101310	0.212437	6.377	0.5607	1		0.212437	0.25127
ENSG00000101333	-2.45613	1.39375	0.276816	1		-2.45613	0.557809
ENSG00000101335	-3.99304	5.26654	0.0287743	1		-3.99304	1.541
ENSG00000101336	1.04173	8.87478	0.147658	1		1.04173	0.830744
ENSG00000101337	0.38093	6.84617	0.468855	1		0.38093	0.328962
ENSG00000101342	0.0361616	2.02755	0.973067	1		0.0361616	0.0118573
ENSG00000101343	0.12637	5.51004	0.721897	1		0.12637	0.141525
ENSG00000101346	0.632912	5.19427	0.114285	1		0.632912	0.942011
ENSG00000101347	0.0977759	9.02834	0.819205	1		0.0977759	0.0866072
ENSG00000101350	0.455957	5.45987	0.457545	1		0.455957	0.339567
ENSG00000101353	0.280321	0.749843	0.721786	1		0.280321	0.141592
ENSG00000101361	-0.370553	5.42528	0.382107	1		-0.370553	0.417815
ENSG00000101363	0.245888	4.4168	0.554464	1		0.245888	0.256127
ENSG00000101365	-0.888869	5.96608	0.120619	1		-0.888869	0.918586
ENSG00000101367	0.0725309	7.3654	0.849839	1		0.0725309	0.0706632
ENSG00000101384	-0.227174	4.55166	0.764138	1		-0.227174	0.116828
ENSG00000101391	0.204473	4.21302	0.604704	1		0.204473	0.218457
ENSG00000101400	-1.46054	3.29323	0.011248	1		-1.46054	1.94892
ENSG00000101407	0.116534	4.45553	0.781237	1		0.116534	0.107217
ENSG00000101412	-1.19192	0.674133	0.213932	1		-1.19192	0.669725
ENSG00000101413	0.341512	5.20421	0.341984	1		0.341512	0.465994
ENSG00000101417	-0.110285	2.90009	0.8929	1		-0.110285	0.0491972
ENSG00000101421	-0.108116	7.28373	0.815985	1		-0.108116	0.0883176
ENSG00000101425	-0.155786	0.625677	0.909254	1		-0.155786	0.0413148
ENSG00000101439	-0.248728	9.4274	0.709385	1		-0.248728	0.149118
ENSG00000101440	-0.471706	-0.0188321	0.707501	1		-0.471706	0.150273
ENSG00000101442	-0.160487	3.18358	0.74236	1		-0.160487	0.129386
ENSG00000101444	-0.433216	6.80588	0.443981	1		-0.433216	0.352636
ENSG00000101445	-0.292992	0.611374	0.727683	1		-0.292992	0.138058
ENSG00000101452	-0.0435898	3.83421	0.921206	1		-0.0435898	0.0356431
ENSG00000101457	0.085075	4.91206	0.833324	1		0.085075	0.0791862
ENSG00000101460	1.04812	4.78196	0.477222	1		1.04812	0.32128
ENSG00000101464	-0.259728	3.61552	0.665596	1		-0.259728	0.17679
ENSG00000101473	0.125456	3.51737	0.785592	1		0.125456	0.104803
ENSG00000101474	0.00350749	7.75277	0.994496	1		0.00350749	0.00239691
ENSG00000101493	0.0648957	6.22516	0.865774	1		0.0648957	0.0625954
ENSG00000101544	0.290229	4.61534	0.443368	1		0.290229	0.353236
ENSG00000101546	-0.019449	1.77835	1	1		-0.019449	0
ENSG00000101557	-0.362481	6.45875	0.379296	1		-0.362481	0.421021
ENSG00000101558	-0.0918659	7.16635	0.83692	1		-0.0918659	0.0773159
ENSG00000101574	0.455397	3.14027	0.367078	1		0.455397	0.435242
ENSG00000101577	-0.0678043	6.67907	0.854772	1		-0.0678043	0.0681498
ENSG00000101596	0.0684721	6.37952	0.863267	1		0.0684721	0.0638547
ENSG00000101605	-4.1233	4.72389	0.0122989	1		-4.1233	1.91013
ENSG00000101608	0.104581	7.59784	0.843495	1		0.104581	0.0739174
ENSG00000101624	-0.16391	2.64019	0.759566	1		-0.16391	0.119434
ENSG00000101638	0.641759	0.880766	0.718962	1		0.641759	0.143294
ENSG00000101639	-0.186211	5.06818	0.677942	1		-0.186211	0.168808
ENSG00000101654	0.00758651	5.98772	0.983572	1		0.00758651	0.00719382
ENSG00000101665	1.20822	4.5128	0.0718601	1		1.20822	1.14351
ENSG00000101680	-0.573674	0.698148	0.509796	1		-0.573674	0.292604
ENSG00000101695	-0.213093	4.9445	0.830841	1		-0.213093	0.0804819
ENSG00000101745	0.346587	7.68834	0.391309	1		0.346587	0.40748
ENSG00000101751	0.183921	4.33003	0.686718	1		0.183921	0.163221
ENSG00000101752	-0.203962	5.91049	0.654425	1		-0.203962	0.18414
ENSG00000101773	-0.190673	4.34464	0.65598	1		-0.190673	0.183109
ENSG00000101782	-0.405565	6.96855	0.338668	1		-0.405565	0.470226
ENSG00000101811	-0.377779	3.98065	0.504922	1		-0.377779	0.296775
ENSG00000101843	-0.183513	5.38877	0.608283	1		-0.183513	0.215894
ENSG00000101844	-0.26181	4.01178	0.570431	1		-0.26181	0.243797
ENSG00000101846	0.238567	4.50775	0.545967	1		0.238567	0.262833
ENSG00000101849	0.201587	5.88158	0.626435	1		0.201587	0.203124
ENSG00000101856	-0.149469	6.01315	0.678206	1		-0.149469	0.168638
ENSG00000101868	-0.661935	3.5519	0.346138	1		-0.661935	0.460751
ENSG00000101882	0.519464	3.84855	0.339302	1		0.519464	0.469413
ENSG00000101888	0.449697	4.66647	0.273947	1		0.449697	0.562333
ENSG00000101892	0.453597	1.3067	0.742588	1		0.453597	0.129252
ENSG00000101901	0.407879	4.42125	0.371164	1		0.407879	0.430434
ENSG00000101911	-0.11655	5.1639	0.774037	1		-0.11655	0.111238
ENSG00000101916	0.474342	7.60808	0.265198	1		0.474342	0.576429
ENSG00000101928	-0.358396	5.05253	0.419495	1		-0.358396	0.377273
ENSG00000101935	-1.11675	4.10174	0.175825	1		-1.11675	0.754918
ENSG00000101940	-0.0785257	5.37033	0.850116	1		-0.0785257	0.070522
ENSG00000101945	-2.06537	3.17661	0.0191417	1		-2.06537	1.71802
ENSG00000101955	-0.384611	4.37947	0.644394	1		-0.384611	0.190848
ENSG00000101966	0.137065	7.04436	0.726285	1		0.137065	0.138893
ENSG00000101972	-0.432612	7.37069	0.468006	1		-0.432612	0.329749
ENSG00000101974	-0.143148	5.41957	0.773754	1		-0.143148	0.111397
ENSG00000101986	0.537592	6.32051	0.272106	1		0.537592	0.565261
ENSG00000101997	0.257879	4.81469	0.530671	1		0.257879	0.275174
ENSG00000102003	0.723328	2.03614	0.306063	1		0.723328	0.514189
ENSG00000102007	-0.10084	6.4963	0.83803	1		-0.10084	0.0767405
ENSG00000102024	-6.63291	4.5464	0.00989867	1		-6.63291	2.00442
ENSG00000102030	-0.497415	3.36234	0.322526	1		-0.497415	0.491436
ENSG00000102032	-0.304945	6.05141	0.43682	1		-0.304945	0.359698
ENSG00000102034	0.388544	5.92929	0.312866	1		0.388544	0.504641
ENSG00000102038	0.620978	1.17985	0.506423	1		0.620978	0.295487
ENSG00000102054	-0.906267	6.44421	0.0856566	1		-0.906267	1.06724
ENSG00000102057	0.114236	0.224412	1	1		0.114236	0
ENSG00000102078	0.146418	2.4742	0.820805	1		0.146418	0.08576
ENSG00000102081	-0.441689	6.24814	0.315506	1		-0.441689	0.500992
ENSG00000102096	2.86343	4.77332	0.0204689	1		2.86343	1.68891
ENSG00000102098	-0.815816	0.153025	0.345075	1		-0.815816	0.462087
ENSG00000102100	0.15894	4.15508	0.694964	1		0.15894	0.158038
ENSG00000102103	-0.211351	4.61948	0.610854	1		-0.211351	0.214062
ENSG00000102119	0.267844	4.54328	0.656722	1		0.267844	0.182619
ENSG00000102125	-0.155273	4.69464	0.699014	1		-0.155273	0.155514
ENSG00000102144	0.00347535	8.99253	0.995387	1		0.00347535	0.0020081
ENSG00000102158	0.154718	6.8356	0.65929	1		0.154718	0.180923
ENSG00000102172	-0.132894	7.07775	0.76682	1		-0.132894	0.115306
ENSG00000102178	-0.250888	5.18997	0.588337	1		-0.250888	0.230374
ENSG00000102181	0.114869	6.32165	0.77577	1		0.114869	0.110267
ENSG00000102189	-0.182407	6.44984	0.698421	1		-0.182407	0.155883
ENSG00000102218	0.312871	6.47669	0.436865	1		0.312871	0.359653
ENSG00000102221	-1.61205	2.3288	0.0918784	1		-1.61205	1.03679
ENSG00000102225	-0.439536	5.68676	0.423204	1		-0.439536	0.37345
ENSG00000102226	0.730654	4.63493	0.164888	1		0.730654	0.78281
ENSG00000102241	-0.110253	5.5053	0.76207	1		-0.110253	0.118005
ENSG00000102265	0.949267	7.54245	0.139315	1		0.949267	0.856003
ENSG00000102302	-1.7498	2.71797	0.058714	1		-1.7498	1.23126
ENSG00000102309	-0.829887	3.19458	0.0935132	1		-0.829887	1.02913
ENSG00000102312	-0.749219	3.06824	0.284221	1		-0.749219	0.546344
ENSG00000102316	-0.348225	6.36226	0.443905	1		-0.348225	0.35271
[truncated: 9,958 more rows]

## Sheet: Latex vs Control
ID	logFC	logCPM	PValue	FDR		logFC	p-value
ENSG00000000419	-0.00237406	4.87341	0.991812	1		-0.00237406	0.00357052
ENSG00000000457	-0.116578	3.44694	0.761915	1		-0.116578	0.118093
ENSG00000000460	0.290879	2.12685	0.600757	1		0.290879	0.221301
ENSG00000000938	0.439112	8.84683	0.281254	1		0.439112	0.550901
ENSG00000000971	-0.815272	1.84974	0.214791	1		-0.815272	0.667983
ENSG00000001036	0.177966	6.85321	0.516255	1		0.177966	0.287136
ENSG00000001084	0.0783029	6.69622	0.787939	1		0.0783029	0.103508
ENSG00000001167	-0.116642	5.24733	0.696081	1		-0.116642	0.15734
ENSG00000001460	0.0814555	1.36206	0.938084	1		0.0814555	0.0277585
ENSG00000001461	-0.103718	4.01281	0.763118	1		-0.103718	0.117408
ENSG00000001497	0.191654	4.45864	0.586531	1		0.191654	0.231709
ENSG00000001561	0.0196973	2.92537	0.979038	1		0.0196973	0.00920063
ENSG00000001629	-0.303693	5.92743	0.415288	1		-0.303693	0.381651
ENSG00000001630	0.209043	4.4095	0.690088	1		0.209043	0.161095
ENSG00000001631	-0.812732	5.17202	0.112713	1		-0.812732	0.948024
ENSG00000002016	0.639042	2.83866	0.220388	1		0.639042	0.656811
ENSG00000002330	-0.23903	3.32024	0.678477	1		-0.23903	0.168465
ENSG00000002549	-0.0125849	6.99133	0.972789	1		-0.0125849	0.0119815
ENSG00000002586	-0.10016	8.73742	0.870818	1		-0.10016	0.0600724
ENSG00000002587	-0.363226	2.43615	0.562138	1		-0.363226	0.250157
ENSG00000002726	-0.313206	1.22121	0.637373	1		-0.313206	0.195606
ENSG00000002822	0.0873853	5.57502	0.798079	1		0.0873853	0.0979541
ENSG00000002834	0.37774	9.04966	0.278589	1		0.37774	0.555036
ENSG00000002919	0.0824279	5.10306	0.783968	1		0.0824279	0.105702
ENSG00000002933	-0.0664352	7.8451	0.863832	1		-0.0664352	0.0635709
ENSG00000003056	0.195195	8.62338	0.494282	1		0.195195	0.306025
ENSG00000003096	-3.41671	4.60436	0.00847773	1		-3.41671	2.07172
ENSG00000003147	-1.27793	1.57356	0.118788	1		-1.27793	0.925229
ENSG00000003393	-0.0143112	5.54831	0.960985	1		-0.0143112	0.0172832
ENSG00000003400	0.259585	4.65821	0.636564	1		0.259585	0.196158
ENSG00000003402	0.328296	8.34886	0.26132	1		0.328296	0.582828
ENSG00000003436	-0.0399614	4.26086	0.947138	1		-0.0399614	0.0235868
ENSG00000003509	-0.0166886	3.07261	0.989815	1		-0.0166886	0.00444616
ENSG00000003756	-0.180329	6.659	0.516863	1		-0.180329	0.286625
ENSG00000003987	-0.236426	1.09773	0.697072	1		-0.236426	0.156722
ENSG00000004059	-0.279057	6.28309	0.371915	1		-0.279057	0.429557
ENSG00000004139	-0.392039	2.14746	0.546417	1		-0.392039	0.262476
ENSG00000004142	0.0839782	5.9266	0.777792	1		0.0839782	0.109137
ENSG00000004399	0.175837	9.68298	0.645567	1		0.175837	0.190059
ENSG00000004455	0.176469	5.00698	0.552744	1		0.176469	0.257476
ENSG00000004468	-0.803158	3.13511	0.273009	1		-0.803158	0.563824
ENSG00000004478	0.00285251	6.37606	0.997531	1		0.00285251	0.00107344
ENSG00000004487	-0.332595	5.73263	0.333678	1		-0.332595	0.476673
ENSG00000004534	-0.0912416	6.07641	0.75069	1		-0.0912416	0.124539
ENSG00000004660	0.373897	5.2251	0.278047	1		0.373897	0.555882
ENSG00000004700	0.204698	5.61681	0.499549	1		0.204698	0.301422
ENSG00000004766	-0.0461151	5.63004	0.879335	1		-0.0461151	0.0558458
ENSG00000004777	0.634801	1.15225	0.469504	1		0.634801	0.328361
ENSG00000004779	-0.0883212	5.09082	0.786321	1		-0.0883212	0.1044
ENSG00000004799	-2.40249	2.90575	0.0237862	1		-2.40249	1.62367
ENSG00000004809	0.608283	1.04786	0.530807	1		0.608283	0.275063
ENSG00000004846	-0.370109	1.4907	0.688695	1		-0.370109	0.161973
ENSG00000004864	0.354374	5.39563	0.247542	1		0.354374	0.606351
ENSG00000004866	-0.534151	4.40548	0.204266	1		-0.534151	0.689804
ENSG00000004897	-0.36665	6.12871	0.344735	1		-0.36665	0.462514
ENSG00000004961	-0.104095	4.83139	0.725325	1		-0.104095	0.139467
ENSG00000004975	0.107986	5.84796	0.724178	1		0.107986	0.140155
ENSG00000005007	-0.0747584	6.9396	0.783528	1		-0.0747584	0.105946
ENSG00000005020	-0.0925349	7.49131	0.75509	1		-0.0925349	0.122001
ENSG00000005022	0.00666899	7.82827	0.980295	1		0.00666899	0.00864335
ENSG00000005059	-0.369555	4.51285	0.41847	1		-0.369555	0.378335
ENSG00000005075	0.011679	4.10573	0.979335	1		0.011679	0.00906885
ENSG00000005100	-0.513296	4.49221	0.300077	1		-0.513296	0.522767
ENSG00000005156	0.0521091	3.96305	0.937276	1		0.0521091	0.0281324
ENSG00000005175	0.231328	4.68647	0.534017	1		0.231328	0.272445
ENSG00000005189	0.020253	0.450887	0.951687	1		0.020253	0.021506
ENSG00000005194	-0.0106593	4.66752	0.973503	1		-0.0106593	0.0116629
ENSG00000005206	-0.246007	3.58762	0.539434	1		-0.246007	0.268062
ENSG00000005238	-0.116828	6.22314	0.702864	1		-0.116828	0.153129
ENSG00000005243	-1.83825	1.53019	0.0362539	1		-1.83825	1.44065
ENSG00000005249	-0.643467	3.76405	0.360409	1		-0.643467	0.443204
ENSG00000005302	-0.144877	5.09773	0.615898	1		-0.144877	0.210491
ENSG00000005339	-0.13347	6.72217	0.682008	1		-0.13347	0.166211
ENSG00000005379	0.45424	1.42032	0.618032	1		0.45424	0.208989
ENSG00000005381	-0.143552	1.25225	0.812149	1		-0.143552	0.0903642
ENSG00000005436	-0.179947	3.76377	0.671539	1		-0.179947	0.172929
ENSG00000005469	-0.113716	4.23545	0.749307	1		-0.113716	0.12534
ENSG00000005471	-2.85267	1.76933	0.0558579	1		-2.85267	1.25292
ENSG00000005483	0.069146	7.01094	0.787915	1		0.069146	0.103521
ENSG00000005486	-0.0706757	4.83959	0.859098	1		-0.0706757	0.0659571
ENSG00000005700	0.0517785	6.37976	0.869298	1		0.0517785	0.0608312
ENSG00000005801	0.092273	3.66188	0.81486	1		0.092273	0.0889168
ENSG00000005810	0.169159	7.42575	0.564074	1		0.169159	0.248664
ENSG00000005812	0.0118602	6.52201	0.972761	1		0.0118602	0.0119939
ENSG00000005844	0.308504	7.58423	0.30813	1		0.308504	0.511266
ENSG00000005882	-0.736183	3.44431	0.103504	1		-0.736183	0.985041
ENSG00000005884	0.137893	5.85653	0.85458	1		0.137893	0.0682473
ENSG00000005889	-0.155488	5.58194	0.687204	1		-0.155488	0.162914
ENSG00000005893	0.00936851	9.44539	0.973049	1		0.00936851	0.0118651
ENSG00000006007	0.0950603	7.07997	0.789767	1		0.0950603	0.102501
ENSG00000006015	-0.198865	4.97025	0.693282	1		-0.198865	0.15909
ENSG00000006025	-1.2671	2.25948	0.160582	1		-1.2671	0.794302
ENSG00000006062	0.0220608	4.55153	0.961716	1		0.0220608	0.0169534
ENSG00000006118	-0.942447	4.21306	0.133185	1		-0.942447	0.875543
ENSG00000006125	-0.0249107	7.47484	0.928059	1		-0.0249107	0.0324244
ENSG00000006194	-0.392646	5.1031	0.338905	1		-0.392646	0.469922
ENSG00000006282	0.323042	4.1264	0.501073	1		0.323042	0.300099
ENSG00000006327	-0.481015	3.45825	0.305157	1		-0.481015	0.515477
ENSG00000006432	-2.02459	1.03149	0.0907861	1		-2.02459	1.04198
ENSG00000006451	0.0337403	7.26785	0.931107	1		0.0337403	0.0310002
ENSG00000006453	-0.528938	2.92433	0.436083	1		-0.528938	0.360431
ENSG00000006459	-0.0778903	6.25321	0.805843	1		-0.0778903	0.0937494
ENSG00000006530	0.341086	3.5756	0.404377	1		0.341086	0.393214
ENSG00000006534	0.350095	6.82794	0.436822	1		0.350095	0.359695
ENSG00000006576	-0.276843	5.58614	0.422137	1		-0.276843	0.374547
ENSG00000006607	0.175582	4.64656	0.585884	1		0.175582	0.232188
ENSG00000006625	0.142224	5.21735	0.699417	1		0.142224	0.155264
ENSG00000006634	0.270138	3.29933	0.503134	1		0.270138	0.298317
ENSG00000006652	-0.973296	5.05877	0.126019	1		-0.973296	0.899564
ENSG00000006695	-0.238127	3.93115	0.613621	1		-0.238127	0.2121
ENSG00000006704	-0.449142	4.16821	0.360709	1		-0.449142	0.442843
ENSG00000006712	-0.429397	4.92064	0.252486	1		-0.429397	0.597763
ENSG00000006715	0.00502086	7.11084	0.985579	1		0.00502086	0.00630848
ENSG00000006744	-0.0813161	5.26642	0.791473	1		-0.0813161	0.101564
ENSG00000006747	0.267684	5.11478	0.498507	1		0.267684	0.302329
ENSG00000006756	0.088253	5.42109	0.871324	1		0.088253	0.0598205
ENSG00000006757	0.0535617	2.78007	0.920063	1		0.0535617	0.0361823
ENSG00000006831	0.112868	6.55667	0.65855	1		0.112868	0.181411
ENSG00000006837	-0.342094	1.56697	0.580157	1		-0.342094	0.236454
ENSG00000007038	-0.181866	0.863799	0.909775	1		-0.181866	0.0410661
ENSG00000007047	-0.344813	4.72738	0.375143	1		-0.344813	0.425804
ENSG00000007080	-0.170402	5.30615	0.645966	1		-0.170402	0.18979
ENSG00000007129	0.662941	0.946755	0.434984	1		0.662941	0.361527
ENSG00000007168	-0.223182	7.4944	0.512451	1		-0.223182	0.290348
ENSG00000007202	-0.207992	8.22953	0.530356	1		-0.207992	0.275433
ENSG00000007237	0.00973682	8.6306	0.972139	1		0.00973682	0.0122714
ENSG00000007255	-0.0907101	4.16206	0.861327	1		-0.0907101	0.0648321
ENSG00000007264	0.823057	5.58625	0.116662	1		0.823057	0.933069
ENSG00000007312	-0.562019	-0.229659	0.652056	1		-0.562019	0.185715
ENSG00000007341	-0.751466	3.29806	0.134938	1		-0.751466	0.869867
ENSG00000007372	-0.332469	1.05305	0.631686	1		-0.332469	0.199499
ENSG00000007376	0.175352	4.08349	0.693457	1		0.175352	0.15898
ENSG00000007384	0.25286	4.37731	0.588884	1		0.25286	0.22997
ENSG00000007392	-0.148496	4.81606	0.630983	1		-0.148496	0.199982
ENSG00000007520	0.0697409	4.58206	0.882048	1		0.0697409	0.0545078
ENSG00000007541	-0.0428263	4.92567	0.906978	1		-0.0428263	0.0424033
ENSG00000007545	0.313731	3.70142	0.397978	1		0.313731	0.400141
ENSG00000007923	-0.169832	5.21675	0.714109	1		-0.169832	0.146235
ENSG00000007944	-0.752575	2.67548	0.288296	1		-0.752575	0.540161
ENSG00000007968	-0.559675	3.17521	0.301402	1		-0.559675	0.520854
ENSG00000008018	-0.245449	6.12357	0.376471	1		-0.245449	0.424268
ENSG00000008083	0.101263	6.28981	0.731511	1		0.101263	0.135779
ENSG00000008086	-1.24963	1.86144	0.152492	1		-1.24963	0.816753
ENSG00000008118	-1.37664	1.90603	0.145399	1		-1.37664	0.837438
ENSG00000008128	0.191088	3.23774	0.702389	1		0.191088	0.153422
ENSG00000008130	-0.026843	7.5459	0.933829	1		-0.026843	0.0297328
ENSG00000008226	-1.78936	0.442269	0.117497	1		-1.78936	0.929972
ENSG00000008256	0.265486	5.25463	0.349776	1		0.265486	0.45621
ENSG00000008282	-0.186643	6.76504	0.566273	1		-0.186643	0.246974
ENSG00000008283	0.196522	3.96456	0.692355	1		0.196522	0.159671
ENSG00000008294	0.108365	7.85047	0.686041	1		0.108365	0.16365
ENSG00000008300	-0.180839	0.892893	0.783068	1		-0.180839	0.106201
ENSG00000008324	-0.0131434	3.40732	1	1		-0.0131434	0
ENSG00000008382	0.0918959	5.42185	0.782501	1		0.0918959	0.106515
ENSG00000008394	0.463201	6.37054	0.206646	1		0.463201	0.684774
ENSG00000008405	0.0573961	4.60496	0.863708	1		0.0573961	0.0636332
ENSG00000008441	-4.73169	4.01128	0.00152158	1		-4.73169	2.8177
ENSG00000008513	0.242656	8.82633	0.496471	1		0.242656	0.304106
ENSG00000008516	-0.10172	4.30768	0.861386	1		-0.10172	0.0648022
ENSG00000008517	-0.048716	3.26269	0.942884	1		-0.048716	0.0255417
ENSG00000008710	0.342811	5.33811	0.421503	1		0.342811	0.375199
ENSG00000008838	0.217255	6.01372	0.461045	1		0.217255	0.336256
ENSG00000008853	1.04094	5.429	0.0250066	1		1.04094	1.60195
ENSG00000008869	-0.147576	5.47828	0.651954	1		-0.147576	0.185783
ENSG00000008952	-0.0238188	7.39055	0.929022	1		-0.0238188	0.031974
ENSG00000008988	-0.408451	7.17958	0.233304	1		-0.408451	0.632077
ENSG00000009307	-0.54383	9.53534	0.195024	1		-0.54383	0.709911
ENSG00000009335	0.212876	6.58739	0.492316	1		0.212876	0.307756
ENSG00000009413	0.0218386	5.33968	0.956729	1		0.0218386	0.0192112
ENSG00000009724	-0.217227	1.47598	0.728436	1		-0.217227	0.137609
ENSG00000009780	-0.219071	4.32299	0.544876	1		-0.219071	0.263702
ENSG00000009790	-0.187052	3.19494	0.672459	1		-0.187052	0.172334
ENSG00000009830	0.176491	4.47926	0.615814	1		0.176491	0.21055
ENSG00000009844	0.0560868	5.52288	0.850457	1		0.0560868	0.0703477
ENSG00000009954	0.0736053	6.87244	0.781086	1		0.0736053	0.107301
ENSG00000010017	-0.534294	5.88688	0.23948	1		-0.534294	0.62073
ENSG00000010072	0.0846417	3.6746	0.818355	1		0.0846417	0.087058
ENSG00000010165	0.152774	5.35883	0.606545	1		0.152774	0.217137
ENSG00000010219	0.168475	5.34323	0.617649	1		0.168475	0.209258
ENSG00000010244	-0.314031	7.29757	0.349873	1		-0.314031	0.456089
ENSG00000010256	-0.200311	7.12054	0.542586	1		-0.200311	0.265532
ENSG00000010270	0.0451362	6.01781	0.880503	1		0.0451362	0.055269
ENSG00000010278	0.265709	10.2596	0.466902	1		0.265709	0.330774
ENSG00000010292	-0.159244	5.28872	0.592347	1		-0.159244	0.227424
ENSG00000010295	-0.428842	6.38658	0.156139	1		-0.428842	0.806488
ENSG00000010318	-0.231924	3.34722	0.629162	1		-0.231924	0.201238
ENSG00000010322	-0.982782	6.6807	0.0488886	1		-0.982782	1.31079
ENSG00000010327	-0.444353	8.76926	0.29858	1		-0.444353	0.52494
ENSG00000010361	-0.0970504	3.32861	0.825932	1		-0.0970504	0.0830556
ENSG00000010404	0.220867	7.44107	0.487209	1		0.220867	0.312285
ENSG00000010539	0.342377	3.58167	0.465347	1		0.342377	0.332223
ENSG00000010610	0.013331	9.02951	0.978064	1		0.013331	0.00963286
ENSG00000010626	0.221981	2.65805	0.675626	1		0.221981	0.170294
ENSG00000010671	-0.0668408	6.62377	0.805481	1		-0.0668408	0.0939445
ENSG00000010704	0.10748	4.77866	0.762637	1		0.10748	0.117682
ENSG00000010803	-1.28132	3.25136	0.0456312	1		-1.28132	1.34074
ENSG00000010810	-1.57908	4.82665	0.0445346	1		-1.57908	1.3513
ENSG00000010818	-1.11478	4.3173	0.12034	1		-1.11478	0.919589
ENSG00000011007	0.194451	6.52485	0.448688	1		0.194451	0.348056
ENSG00000011009	-0.0905289	5.54281	0.786553	1		-0.0905289	0.104272
ENSG00000011021	-0.0444609	5.8698	0.868269	1		-0.0444609	0.0613457
ENSG00000011028	0.0148355	6.48492	0.970579	1		0.0148355	0.0129692
ENSG00000011105	-2.82182	1.83558	0.0301782	1		-2.82182	1.52031
ENSG00000011114	0.110404	6.31335	0.700092	1		0.110404	0.154845
ENSG00000011132	-0.0835858	3.88532	0.8603	1		-0.0835858	0.0653501
ENSG00000011143	0.00586711	2.1472	0.983241	1		0.00586711	0.00733984
ENSG00000011198	0.00834272	5.9252	0.979305	1		0.00834272	0.00908219
ENSG00000011201	-0.15849	4.64205	0.91944	1		-0.15849	0.0364764
ENSG00000011243	-0.277893	5.33674	0.394976	1		-0.277893	0.40343
ENSG00000011258	-0.285533	4.55028	0.470049	1		-0.285533	0.327857
ENSG00000011260	-0.0461094	5.79102	0.86569	1		-0.0461094	0.0626378
ENSG00000011275	0.142697	5.9041	0.606347	1		0.142697	0.217279
ENSG00000011295	0.193505	4.52633	0.595174	1		0.193505	0.225356
ENSG00000011304	0.188359	7.95128	0.561924	1		0.188359	0.250322
ENSG00000011347	-0.981103	1.31689	0.312919	1		-0.981103	0.504568
ENSG00000011376	0.460443	4.4467	0.178248	1		0.460443	0.748974
ENSG00000011405	-0.145729	6.08287	0.690536	1		-0.145729	0.160814
ENSG00000011422	0.500471	7.9799	0.270459	1		0.500471	0.567898
ENSG00000011426	-2.98927	1.82447	0.0153905	1		-2.98927	1.81275
ENSG00000011451	-0.210916	5.1257	0.569918	1		-0.210916	0.244188
ENSG00000011454	-0.178315	6.10378	0.576325	1		-0.178315	0.239333
ENSG00000011478	0.171238	2.64076	0.705635	1		0.171238	0.15142
ENSG00000011485	-0.0691134	5.51437	0.862888	1		-0.0691134	0.0640456
ENSG00000011523	0.300144	3.89355	0.417676	1		0.300144	0.37916
ENSG00000011566	-0.214201	5.36247	0.607668	1		-0.214201	0.216334
ENSG00000011600	-0.105483	8.99117	0.827546	1		-0.105483	0.0822077
ENSG00000011638	-0.166528	4.84329	0.678199	1		-0.166528	0.168643
ENSG00000012048	0.383011	3.01218	0.415428	1		0.383011	0.381505
ENSG00000012061	0.183671	4.31915	0.586191	1		0.183671	0.231961
ENSG00000012124	0.421717	7.23648	0.270901	1		0.421717	0.567189
ENSG00000012174	0.144311	4.12366	0.759655	1		0.144311	0.119384
ENSG00000012211	0.300042	3.30334	0.550497	1		0.300042	0.259245
ENSG00000012232	-0.0458856	5.48777	0.878969	1		-0.0458856	0.0560267
ENSG00000012660	0.462451	7.43025	0.0984421	1		0.462451	1.00682
ENSG00000012779	-0.619074	5.38199	0.064363	1		-0.619074	1.19136
ENSG00000012817	-0.0880983	5.08769	0.97032	1		-0.0880983	0.0130852
ENSG00000012822	-0.197273	6.03402	0.486934	1		-0.197273	0.31253
ENSG00000012963	0.21145	5.10564	0.491454	1		0.21145	0.308517
ENSG00000012983	-0.210989	4.23332	0.578449	1		-0.210989	0.237735
ENSG00000013016	-2.23328	3.25416	0.0320618	1		-2.23328	1.49401
ENSG00000013275	-0.553406	6.06215	0.262506	1		-0.553406	0.580861
ENSG00000013288	0.222538	7.05495	0.494179	1		0.222538	0.306116
ENSG00000013306	-0.0599883	6.05845	0.875957	1		-0.0599883	0.057517
ENSG00000013364	0.0715057	8.08937	0.817784	1		0.0715057	0.0873616
ENSG00000013374	-0.304462	5.74957	0.328588	1		-0.304462	0.483348
ENSG00000013375	0.367336	4.46534	0.258552	1		0.367336	0.587453
ENSG00000013392	-0.316267	2.4811	0.499863	1		-0.316267	0.301149
ENSG00000013441	-0.53766	6.00028	0.116956	1		-0.53766	0.931979
ENSG00000013503	-0.635896	3.18766	0.338304	1		-0.635896	0.470693
ENSG00000013523	0.260687	6.22367	0.413573	1		0.260687	0.383448
ENSG00000013561	0.16305	6.05361	0.547212	1		0.16305	0.261845
ENSG00000013563	0.204021	4.57424	0.648684	1		0.204021	0.187967
ENSG00000013573	-0.47564	2.31524	0.540654	1		-0.47564	0.26708
ENSG00000013583	-0.0604535	7.43643	0.915134	1		-0.0604535	0.0385151
ENSG00000013588	0.0553984	0.690627	0.968269	1		0.0553984	0.014004
ENSG00000013619	-0.469323	1.13877	0.592335	1		-0.469323	0.227433
ENSG00000013725	0.420396	0.22876	0.666349	1		0.420396	0.176298
ENSG00000013810	0.010419	4.40213	0.979564	1		0.010419	0.00896729
ENSG00000014123	0.150163	5.68473	0.612571	1		0.150163	0.212844
ENSG00000014138	-0.0531523	3.01091	0.903379	1		-0.0531523	0.0441299
ENSG00000014164	0.34309	4.87292	0.385086	1		0.34309	0.414442
ENSG00000014216	0.0514349	7.23988	0.880092	1		0.0514349	0.055472
ENSG00000014257	0.137935	3.05862	0.808061	1		0.137935	0.092556
ENSG00000014641	-0.146536	7.59157	0.605347	1		-0.146536	0.217996
ENSG00000014824	-0.0191606	5.92241	0.944363	1		-0.0191606	0.0248611
ENSG00000014919	0.172581	5.34328	0.557072	1		0.172581	0.254089
ENSG00000015133	0.186905	6.01925	0.570908	1		0.186905	0.243434
ENSG00000015153	-0.179692	3.60313	0.66174	1		-0.179692	0.179312
ENSG00000015171	-0.15313	6.11815	0.66943	1		-0.15313	0.174295
ENSG00000015285	-0.0871262	5.62911	0.795889	1		-0.0871262	0.0991477
ENSG00000015475	0.288674	6.08864	0.465384	1		0.288674	0.332188
ENSG00000015479	-0.150973	7.3962	0.645732	1		-0.150973	0.189948
ENSG00000015532	-1.56447	5.01182	0.0558727	1		-1.56447	1.2528
ENSG00000015676	0.0859073	5.88775	0.756979	1		0.0859073	0.120916
ENSG00000016391	0.361568	1.41854	0.730181	1		0.361568	0.13657
ENSG00000016864	-0.0515167	4.53642	0.880321	1		-0.0515167	0.0553588
ENSG00000017260	-0.18113	7.15563	0.599462	1		-0.18113	0.222238
ENSG00000017427	-4.71586	4.75499	0.00395244	1		-4.71586	2.40313
ENSG00000017483	-0.736722	0.0818285	0.53938	1		-0.736722	0.268105
ENSG00000017797	0.0371338	6.69285	0.903489	1		0.0371338	0.0440772
ENSG00000018189	-0.0355583	5.26384	0.908563	1		-0.0355583	0.0416448
ENSG00000018280	0.282017	6.50755	0.400975	1		0.282017	0.396883
ENSG00000018408	-3.1905	3.04013	0.0161006	1		-3.1905	1.79316
ENSG00000018510	0.336967	8.63296	0.242502	1		0.336967	0.615284
ENSG00000018610	-0.0546752	4.24064	0.867874	1		-0.0546752	0.0615431
ENSG00000018699	0.274212	3.35636	0.561487	1		0.274212	0.25066
ENSG00000018869	-0.581282	1.94778	0.359706	1		-0.581282	0.444052
ENSG00000019144	-1.57419	3.96239	0.0555858	1		-1.57419	1.25504
ENSG00000019169	0.159936	8.04185	0.79457	1		0.159936	0.0998678
ENSG00000019485	-1.34958	1.97931	0.128694	1		-1.34958	0.890442
ENSG00000019582	0.261098	12.0689	0.464293	1		0.261098	0.333208
ENSG00000019991	-0.548535	3.99716	0.335748	1		-0.548535	0.473986
ENSG00000019995	0.00748319	4.68414	0.991041	1		0.00748319	0.00390821
ENSG00000020129	-0.326122	3.6835	0.455247	1		-0.326122	0.341753
ENSG00000020181	0.348937	2.43208	0.760252	1		0.348937	0.119042
ENSG00000020256	-0.104426	3.66478	0.77795	1		-0.104426	0.109048
ENSG00000020426	-0.461248	2.18352	0.50868	1		-0.461248	0.293555
ENSG00000020577	-0.0373335	7.07792	0.888832	1		-0.0373335	0.0511803
ENSG00000020633	0.238571	4.83329	0.515941	1		0.238571	0.2874
ENSG00000020922	-0.129828	4.84433	0.718555	1		-0.129828	0.14354
ENSG00000021355	0.0618777	6.67229	0.842108	1		0.0618777	0.074632
ENSG00000021574	-0.0085816	5.50504	0.981326	1		-0.0085816	0.00818688
ENSG00000021762	-0.0350088	3.90024	0.937671	1		-0.0350088	0.0279495
ENSG00000021776	-0.151078	6.19829	0.65506	1		-0.151078	0.183719
ENSG00000022267	-5.49548	4.8412	0.00519511	1		-5.49548	2.28441
ENSG00000022277	0.037878	6.21765	0.892864	1		0.037878	0.0492149
ENSG00000022556	0.823845	1.98081	0.323077	1		0.823845	0.490694
ENSG00000022567	-0.0791713	6.54931	0.772421	1		-0.0791713	0.112146
ENSG00000022840	-0.237985	7.32515	0.399679	1		-0.237985	0.398288
ENSG00000022976	-0.0298397	2.58866	0.948262	1		-0.0298397	0.0230717
ENSG00000023041	0.234082	5.78704	0.392915	1		0.234082	0.405701
ENSG00000023171	-0.467697	4.79338	0.34498	1		-0.467697	0.462206
ENSG00000023191	0.0973703	8.68393	0.818429	1		0.0973703	0.087019
ENSG00000023228	-0.122866	7.15818	0.725679	1		-0.122866	0.139256
ENSG00000023287	0.0514482	6.77437	0.862773	1		0.0514482	0.0641033
ENSG00000023318	-0.149991	6.65827	0.582816	1		-0.149991	0.234468
ENSG00000023330	0.355155	7.88825	0.335749	1		0.355155	0.473985
ENSG00000023445	0.0618015	5.36637	0.894688	1		0.0618015	0.0483282
ENSG00000023516	0.0613181	6.82978	0.83752	1		0.0613181	0.0770046
ENSG00000023572	0.219053	3.35668	0.629129	1		0.219053	0.20126
ENSG00000023608	0.0732442	3.44158	0.869328	1		0.0732442	0.0608162
ENSG00000023697	0.0939276	5.35892	0.784088	1		0.0939276	0.105635
ENSG00000023734	0.00479964	6.37646	0.99057	1		0.00479964	0.00411462
ENSG00000023839	-1.74424	1.27349	0.0827568	1		-1.74424	1.0822
ENSG00000023892	-0.56356	4.56408	0.105017	1		-0.56356	0.978741
ENSG00000023902	-0.0142848	7.39449	0.966213	1		-0.0142848	0.0149271
ENSG00000023909	-0.570418	5.2119	0.279097	1		-0.570418	0.554245
ENSG00000024048	-0.135746	6.56315	0.667655	1		-0.135746	0.175448
ENSG00000024422	-2.40688	1.20097	0.0567391	1		-2.40688	1.24612
ENSG00000024862	-0.0349338	4.71835	0.93881	1		-0.0349338	0.0274222
ENSG00000025039	0.184553	8.29492	0.555389	1		0.184553	0.255403
ENSG00000025156	-1.29409	3.93846	0.0836224	1		-1.29409	1.07768
ENSG00000025293	-0.0272526	6.12306	0.918258	1		-0.0272526	0.0370351
ENSG00000025434	0.254503	8.18386	0.686507	1		0.254503	0.163355
ENSG00000025708	0.173297	6.93541	0.722165	1		0.173297	0.141364
ENSG00000025770	-0.374555	4.53309	0.447919	1		-0.374555	0.348801
ENSG00000025772	0.0342986	3.62988	0.944786	1		0.0342986	0.0246667
ENSG00000025796	-0.247531	6.16523	0.467365	1		-0.247531	0.330344
ENSG00000025800	-0.00198885	6.7849	0.992178	1		-0.00198885	0.00341044
ENSG00000026025	-0.120153	11.8452	0.691895	1		-0.120153	0.15996
ENSG00000026036	0.33198	0.630052	0.653821	1		0.33198	0.184541
ENSG00000026103	0.0101185	4.38882	0.994844	1		0.0101185	0.00224519
ENSG00000026297	-0.525794	6.87589	0.406579	1		-0.525794	0.390855
ENSG00000026508	0.354737	9.88981	0.255764	1		0.354737	0.59216
ENSG00000026652	0.200448	5.61131	0.500513	1		0.200448	0.300585
ENSG00000026751	0.347168	9.28273	0.295676	1		0.347168	0.529184
ENSG00000026950	0.0450576	4.14823	0.911944	1		0.0450576	0.0400317
ENSG00000027001	0.129386	4.42727	0.697925	1		0.129386	0.156192
ENSG00000027075	-0.221385	4.15766	0.574137	1		-0.221385	0.240984
ENSG00000027697	0.178109	8.41213	0.635226	1		0.178109	0.197072
ENSG00000027847	0.19707	4.06032	0.623685	1		0.19707	0.205035
ENSG00000028116	-0.409477	4.13248	0.324239	1		-0.409477	0.489135
ENSG00000028137	0.372663	9.43156	0.368159	1		0.372663	0.433964
ENSG00000028203	0.204974	5.05365	0.540178	1		0.204974	0.267463
ENSG00000028277	-1.06008	5.14824	0.0442651	1		-1.06008	1.35394
ENSG00000028310	0.315102	4.67247	0.384567	1		0.315102	0.415028
ENSG00000028528	-0.0562705	7.87437	0.86161	1		-0.0562705	0.0646893
ENSG00000028839	-1.17745	3.6989	0.0536851	1		-1.17745	1.27015
ENSG00000029153	0.416522	5.01433	0.202508	1		0.416522	0.693557
ENSG00000029363	-0.356133	6.16023	0.336786	1		-0.356133	0.472646
ENSG00000029364	0.232189	6.19749	0.401589	1		0.232189	0.396218
ENSG00000029534	-3.49362	3.37772	0.00695784	1		-3.49362	2.15753
ENSG00000029639	0.0529947	2.76787	0.929144	1		0.0529947	0.0319171
ENSG00000029725	0.145472	7.03894	0.569147	1		0.145472	0.244775
ENSG00000029993	-0.15383	2.26964	0.769399	1		-0.15383	0.113848
ENSG00000030066	-0.156671	5.3615	0.697167	1		-0.156671	0.156663
ENSG00000030110	0.131557	4.62975	0.688546	1		0.131557	0.162067
ENSG00000030419	-2.40842	1.83173	0.0332978	1		-2.40842	1.47758
ENSG00000030582	0.160032	12.259	0.706337	1		0.160032	0.150988
ENSG00000031003	-0.101197	6.11911	0.739204	1		-0.101197	0.131236
ENSG00000031081	0.49638	7.39396	0.075524	1		0.49638	1.12191
ENSG00000031691	0.0331452	2.67182	0.949038	1		0.0331452	0.0227165
ENSG00000031698	-0.261364	6.35015	0.41676	1		-0.261364	0.380114
ENSG00000031823	0.152368	6.25478	0.655764	1		0.152368	0.183252
ENSG00000032219	-0.203368	6.01282	0.531503	1		-0.203368	0.274494
ENSG00000032389	-0.0694271	4.0185	0.846316	1		-0.0694271	0.0724675
ENSG00000032444	0.253466	7.17055	0.604979	1		0.253466	0.21826
ENSG00000032742	0.0164615	3.71855	0.969805	1		0.0164615	0.0133154
ENSG00000033011	0.204997	3.89182	0.626308	1		0.204997	0.203212
ENSG00000033030	0.0654131	4.87851	0.83474	1		0.0654131	0.0784486
ENSG00000033050	-0.454117	5.11986	0.299469	1		-0.454117	0.523648
ENSG00000033100	-0.027744	6.00817	0.923606	1		-0.027744	0.0345135
ENSG00000033122	-0.679547	0.349268	0.412337	1		-0.679547	0.384748
ENSG00000033170	-0.837607	3.26674	0.195021	1		-0.837607	0.709918
ENSG00000033178	-0.0685482	6.4699	0.816378	1		-0.0685482	0.0881089
ENSG00000033327	0.115838	6.70072	0.699114	1		0.115838	0.155452
ENSG00000033627	0.209486	8.75559	0.448109	1		0.209486	0.348616
ENSG00000033800	-0.0307801	6.37382	0.911614	1		-0.0307801	0.040189
ENSG00000033867	-0.837104	5.78361	0.156904	1		-0.837104	0.804365
ENSG00000034152	-0.0264907	5.87205	0.93682	1		-0.0264907	0.028344
ENSG00000034510	-0.178509	9.33801	0.619793	1		-0.178509	0.207753
ENSG00000034533	0.0408084	2.92252	0.932234	1		0.0408084	0.0304752
ENSG00000034677	0.0676406	5.77112	0.820434	1		0.0676406	0.0859564
ENSG00000034693	-0.17502	3.56071	0.686354	1		-0.17502	0.163452
ENSG00000034713	0.0265889	7.05074	0.922931	1		0.0265889	0.0348306
ENSG00000035115	0.0449057	3.31697	0.923094	1		0.0449057	0.034754
ENSG00000035141	0.360809	4.59458	0.300323	1		0.360809	0.522411
ENSG00000035403	-0.452958	6.8683	0.2541	1		-0.452958	0.594995
ENSG00000035681	0.176425	7.04704	0.581049	1		0.176425	0.235788
ENSG00000035687	-0.122098	6.52394	0.690216	1		-0.122098	0.161015
ENSG00000035862	0.291377	10.1662	0.505842	1		0.291377	0.295985
ENSG00000035928	0.192459	5.35383	0.484945	1		0.192459	0.314308
ENSG00000036054	-0.181062	5.91313	0.549676	1		-0.181062	0.259893
ENSG00000036257	-0.856692	6.99687	0.115252	1		-0.856692	0.938353
ENSG00000036448	-5.08645	3.46518	0.00378157	1		-5.08645	2.42233
ENSG00000036549	0.0160573	6.37711	0.962355	1		0.0160573	0.0166649
ENSG00000036672	-1.16623	3.76907	0.166381	1		-1.16623	0.778897
ENSG00000037042	-0.142879	1.57087	0.818316	1		-0.142879	0.0870788
ENSG00000037241	-0.408193	3.21037	0.351279	1		-0.408193	0.454348
ENSG00000037474	-0.190851	5.98066	0.577338	1		-0.190851	0.23857
ENSG00000037637	-0.0659445	5.24439	0.823401	1		-0.0659445	0.0843884
ENSG00000037749	0.0465475	4.50166	0.891676	1		0.0465475	0.0497929
ENSG00000037757	0.154135	4.13478	0.736034	1		0.154135	0.133102
ENSG00000037897	0.903696	3.82958	0.110085	1		0.903696	0.95827
ENSG00000038002	0.0251474	4.5598	0.940354	1		0.0251474	0.0267087
ENSG00000038210	0.0136016	5.42036	0.967784	1		0.0136016	0.0142218
ENSG00000038219	0.322011	7.03501	0.207918	1		0.322011	0.682108
ENSG00000038274	-0.105649	6.58183	0.688429	1		-0.105649	0.162141
ENSG00000038358	-0.0194755	6.01579	0.946467	1		-0.0194755	0.0238944
ENSG00000038382	0.266676	7.76863	0.304382	1		0.266676	0.516582
ENSG00000038427	-1.54078	4.27159	0.109891	1		-1.54078	0.959039
ENSG00000038532	0.316377	5.64399	0.264253	1		0.316377	0.57798
ENSG00000038945	-0.0126103	7.99233	0.987823	1		-0.0126103	0.00532104
ENSG00000039068	1.95326	2.47724	0.0223431	1		1.95326	1.65086
ENSG00000039123	-0.0126089	5.89209	0.965704	1		-0.0126089	0.015156
ENSG00000039319	0.466797	9.36407	0.248731	1		0.466797	0.60427
ENSG00000039523	0.281467	7.45012	0.422609	1		0.281467	0.374061
ENSG00000039560	0.139441	3.77222	0.753455	1		0.139441	0.122942
ENSG00000039650	-0.145179	4.54076	0.68869	1		-0.145179	0.161976
ENSG00000040199	0.16051	3.88428	0.708783	1		0.16051	0.149487
ENSG00000040275	0.550089	2.79688	0.364011	1		0.550089	0.438886
ENSG00000040341	-0.374733	5.04402	0.292391	1		-0.374733	0.534036
ENSG00000040487	0.397477	5.33883	0.361765	1		0.397477	0.441573
ENSG00000040531	0.23722	5.99055	0.396004	1		0.23722	0.402301
ENSG00000040608	0.387154	6.67197	0.477145	1		0.387154	0.321349
ENSG00000040633	-0.206233	5.83946	0.511114	1		-0.206233	0.291483
ENSG00000040933	0.10756	6.51164	0.744327	1		0.10756	0.128236
ENSG00000041357	-0.379592	6.47617	0.276415	1		-0.379592	0.558438
ENSG00000041802	0.094675	5.05556	0.801215	1		0.094675	0.0962508
ENSG00000041880	-0.988773	2.27855	0.191786	1		-0.988773	0.717182
ENSG00000041982	-3.99752	4.13048	0.0131055	1		-3.99752	1.88255
ENSG00000041988	0.138144	2.84039	0.783286	1		0.138144	0.10608
ENSG00000042062	-1.3093	0.710358	0.132255	1		-1.3093	0.878587
ENSG00000042088	-0.320937	3.73714	0.389882	1		-0.320937	0.409067
ENSG00000042286	0.0441693	5.10239	0.891023	1		0.0441693	0.0501109
ENSG00000042317	-0.0118838	3.06242	1	1		-0.0118838	0
ENSG00000042429	0.125869	4.75373	0.688819	1		0.125869	0.161895
ENSG00000042445	0.215356	4.93048	0.536673	1		0.215356	0.27029
ENSG00000042493	0.100654	11.2055	0.796481	1		0.100654	0.0988244
ENSG00000042753	-0.128853	7.47891	0.742288	1		-0.128853	0.129427
ENSG00000042980	0.225593	5.097	0.510441	1		0.225593	0.292054
ENSG00000043093	0.117949	6.04799	0.678485	1		0.117949	0.16846
ENSG00000043143	-0.4374	5.40025	0.191596	1		-0.4374	0.717614
ENSG00000043462	0.188503	7.32415	0.500355	1		0.188503	0.300722
ENSG00000043514	-0.343515	3.50277	0.478331	1		-0.343515	0.320271
ENSG00000044090	-0.0432282	4.44437	0.901528	1		-0.0432282	0.0450207
ENSG00000044115	-0.033043	8.52962	0.900788	1		-0.033043	0.0453774
ENSG00000044446	-0.56204	5.19233	0.172731	1		-0.56204	0.762629
ENSG00000044459	0.0545656	4.63988	0.877408	1		0.0545656	0.0567982
ENSG00000044574	-0.9116	8.55544	0.115522	1		-0.9116	0.937336
ENSG00000046647	-0.230218	2.6546	0.641909	1		-0.230218	0.192527
ENSG00000046651	0.0646068	3.16255	0.880996	1		0.0646068	0.0550262
ENSG00000047056	0.00422314	6.44861	0.986444	1		0.00422314	0.00592769
ENSG00000047188	-0.0308433	5.34239	0.919742	1		-0.0308433	0.0363342
ENSG00000047230	-0.587744	3.71188	0.217241	1		-0.587744	0.663058
ENSG00000047249	0.0623812	7.78131	0.80545	1		0.0623812	0.0939616
ENSG00000047315	0.0384662	6.80013	0.892372	1		0.0384662	0.0494539
ENSG00000047346	0.0623593	4.5468	0.864604	1		0.0623593	0.0631825
ENSG00000047365	0.219803	5.2143	0.468033	1		0.219803	0.329723
ENSG00000047410	-0.49854	7.18721	0.285941	1		-0.49854	0.543723
ENSG00000047457	-4.50035	3.29607	0.0040132	1		-4.50035	2.39651
ENSG00000047578	0.14452	4.88386	0.642641	1		0.14452	0.192032
ENSG00000047579	-0.243086	4.56182	0.513724	1		-0.243086	0.28927
ENSG00000047621	0.108625	6.24759	0.705077	1		0.108625	0.151763
ENSG00000047634	-0.0329522	4.53409	0.950995	1		-0.0329522	0.0218218
ENSG00000047644	0.0779518	5.03228	0.824687	1		0.0779518	0.0837111
ENSG00000047648	-0.875203	1.88815	0.331327	1		-0.875203	0.479743
ENSG00000047849	0.223727	7.86625	0.375303	1		0.223727	0.425618
ENSG00000047932	0.204326	5.20551	0.523302	1		0.204326	0.281248
ENSG00000048028	-0.275108	5.25206	0.484746	1		-0.275108	0.314486
ENSG00000048052	-1.27521	3.10897	0.0993808	1		-1.27521	1.0027
ENSG00000048140	0.273413	6.31412	0.376156	1		0.273413	0.424632
ENSG00000048162	-0.0288371	2.69656	0.950949	1		-0.0288371	0.0218426
ENSG00000048342	-0.0376051	1.50447	0.975529	1		-0.0376051	0.01076
ENSG00000048392	0.305283	6.45157	0.382165	1		0.305283	0.417749
ENSG00000048405	-0.929748	5.62443	0.111039	1		-0.929748	0.954525
ENSG00000048471	0.117329	7.30925	0.711875	1		0.117329	0.147597
ENSG00000048544	0.54226	4.54661	0.336103	1		0.54226	0.473527
ENSG00000048649	0.029717	5.94949	0.923043	1		0.029717	0.0347783
ENSG00000048707	-0.0776223	6.70394	0.791943	1		-0.0776223	0.101306
ENSG00000048740	-0.265741	7.59193	0.390388	1		-0.265741	0.408504
ENSG00000048828	-0.143578	7.8453	0.688264	1		-0.143578	0.162245
ENSG00000048991	-0.625417	5.43082	0.181908	1		-0.625417	0.740149
ENSG00000049089	-0.504192	3.1317	0.36765	1		-0.504192	0.434566
ENSG00000049130	-0.223792	1.25858	0.751306	1		-0.223792	0.124183
ENSG00000049167	-0.393801	2.88255	0.436224	1		-0.393801	0.360291
ENSG00000049239	0.290346	6.60364	0.362449	1		0.290346	0.440753
ENSG00000049245	0.0665939	7.56001	0.817166	1		0.0665939	0.08769
ENSG00000049246	0.425619	6.95159	0.221655	1		0.425619	0.654322
ENSG00000049247	-0.196612	1.09285	0.935219	1		-0.196612	0.0290869
ENSG00000049249	0.650103	4.53055	0.151861	1		0.650103	0.818554
ENSG00000049449	-0.53285	3.96447	0.230916	1		-0.53285	0.636546
ENSG00000049541	-0.167517	4.17845	0.633804	1		-0.167517	0.198045
ENSG00000049618	-0.119715	6.67803	0.64219	1		-0.119715	0.192337
ENSG00000049656	0.0274368	6.56696	0.917161	1		0.0274368	0.0375542
ENSG00000049759	-0.179387	5.23988	0.694972	1		-0.179387	0.158033
ENSG00000049769	0.26038	1.7377	0.749404	1		0.26038	0.125284
ENSG00000049860	0.129398	10.4971	0.743134	1		0.129398	0.128933
ENSG00000049883	0.255616	1.72598	0.684604	1		0.255616	0.16456
ENSG00000050130	0.212559	5.45864	0.470904	1		0.212559	0.327067
ENSG00000050344	-0.139825	3.79299	0.844753	1		-0.139825	0.07327
ENSG00000050393	0.225816	4.90824	0.506218	1		0.225816	0.295663
ENSG00000050405	-0.599623	4.06961	0.233222	1		-0.599623	0.63223
ENSG00000050426	-0.0660119	4.26417	0.835451	1		-0.0660119	0.078079
ENSG00000050438	0.703322	5.78581	0.1286	1		0.703322	0.890759
ENSG00000050730	-0.365548	3.81882	0.599965	1		-0.365548	0.221874
ENSG00000050748	-0.00793626	5.54233	0.976431	1		-0.00793626	0.0103585
ENSG00000050767	0.00408796	4.67149	0.994321	1		0.00408796	0.00247345
ENSG00000050820	-1.62222	3.33561	0.0837855	1		-1.62222	1.07683
ENSG00000051009	0.319073	4.5417	0.417644	1		0.319073	0.379194
ENSG00000051108	-0.0257514	7.2367	0.922938	1		-0.0257514	0.0348273
ENSG00000051128	-0.415654	5.76252	0.396304	1		-0.415654	0.401971
ENSG00000051180	-1.32111	1.25195	0.0816512	1		-1.32111	1.08804
ENSG00000051341	-2.27685	1.17589	0.041479	1		-2.27685	1.38217
ENSG00000051382	-0.137516	6.47119	0.63448	1		-0.137516	0.197582
ENSG00000051523	-0.110498	8.68335	0.801417	1		-0.110498	0.0961412
ENSG00000051596	0.382475	2.64789	0.48673	1		0.382475	0.312712
ENSG00000051620	-0.126286	4.86549	0.767321	1		-0.126286	0.115023
ENSG00000051825	0.266966	3.86801	0.501841	1		0.266966	0.299434
ENSG00000052126	0.210336	2.8149	0.674496	1		0.210336	0.171021
ENSG00000052723	0.0720482	4.90143	0.825294	1		0.0720482	0.0833912
ENSG00000052749	0.382636	4.34874	0.462289	1		0.382636	0.335087
ENSG00000052795	0.414104	9.44442	0.195576	1		0.414104	0.708685
ENSG00000052802	0.167288	7.61048	0.598317	1		0.167288	0.223068
ENSG00000052841	0.0884815	5.91665	0.757483	1		0.0884815	0.120627
ENSG00000053254	0.145442	7.18875	0.587198	1		0.145442	0.231215
ENSG00000053371	-0.00625435	4.52995	0.996183	1		-0.00625435	0.00166097
ENSG00000053372	0.022107	4.2637	0.971962	1		0.022107	0.0123507
ENSG00000053438	-0.158276	0.296639	0.821705	1		-0.158276	0.085284
ENSG00000053501	0.44524	3.05197	0.331068	1		0.44524	0.480083
ENSG00000053702	-0.155874	1.24255	0.786643	1		-0.155874	0.104222
ENSG00000053747	-0.724738	1.56084	0.391813	1		-0.724738	0.406921
ENSG00000053770	0.293488	6.07713	0.379782	1		0.293488	0.420466
ENSG00000053900	-0.373935	5.73348	0.280229	1		-0.373935	0.552487
ENSG00000053918	-0.0503903	5.72024	0.92239	1		-0.0503903	0.0350852
ENSG00000054116	-0.114063	5.91168	0.683625	1		-0.114063	0.165182
ENSG00000054118	-0.0869741	7.85881	0.770808	1		-0.0869741	0.113054
ENSG00000054148	-0.104089	5.16046	0.766967	1		-0.104089	0.115223
ENSG00000054219	0.0920031	4.10054	0.806029	1		0.0920031	0.0936493
ENSG00000054267	-0.0229739	5.76559	0.936909	1		-0.0229739	0.0283027
ENSG00000054277	0.330875	4.32369	0.456936	1		0.330875	0.340144
ENSG00000054282	0.357805	4.52036	0.320785	1		0.357805	0.493786
ENSG00000054392	-0.685718	2.27781	0.209311	1		-0.685718	0.679208
ENSG00000054523	0.206955	7.40455	0.477397	1		0.206955	0.32112
ENSG00000054611	-0.0862922	6.02716	0.791487	1		-0.0862922	0.101556
ENSG00000054654	-1.24673	2.06294	0.221713	1		-1.24673	0.654208
ENSG00000054793	-0.900817	3.89458	0.240757	1		-0.900817	0.618421
ENSG00000054965	0.162672	6.1278	0.594838	1		0.162672	0.225601
ENSG00000054967	0.205249	6.024	0.545578	1		0.205249	0.263143
ENSG00000054983	-0.00114163	6.83062	1	1		-0.00114163	0
ENSG00000055044	-0.469943	5.1379	0.3469	1		-0.469943	0.459796
ENSG00000055070	-0.0519901	6.69967	0.852893	1		-0.0519901	0.0691053
ENSG00000055130	-0.761641	6.09574	0.105779	1		-0.761641	0.975602
ENSG00000055147	0.132199	4.31941	0.687289	1		0.132199	0.162861
ENSG00000055163	-0.873165	4.85432	0.0938113	1		-0.873165	1.02774
ENSG00000055208	-0.329893	7.09023	0.356492	1		-0.329893	0.44795
ENSG00000055211	0.0644916	5.72339	0.86125	1		0.0644916	0.0648707
ENSG00000055332	0.15042	6.01007	0.654403	1		0.15042	0.184154
ENSG00000055483	0.504129	5.47978	0.11012	1		0.504129	0.958134
ENSG00000055609	0.271086	7.28187	0.310996	1		0.271086	0.507246
ENSG00000055732	0.278471	4.3001	0.527414	1		0.278471	0.277848
ENSG00000055917	-0.454752	7.5019	0.2292	1		-0.454752	0.639785
ENSG00000055950	-0.0681337	4.39211	0.879384	1		-0.0681337	0.0558217
ENSG00000056050	-0.679249	3.28205	0.240703	1		-0.679249	0.618518
ENSG00000056097	-0.220819	6.6551	0.546167	1		-0.220819	0.262675
ENSG00000056277	0.171055	2.3484	0.770749	1		0.171055	0.113087
ENSG00000056558	-0.150728	4.49006	0.813625	1		-0.150728	0.0895755
ENSG00000056586	-0.494176	6.59442	0.262195	1		-0.494176	0.581375
ENSG00000056736	-0.311285	2.16918	0.569218	1		-0.311285	0.244721
ENSG00000056972	-0.0426478	2.86468	0.928595	1		-0.0426478	0.0321737
ENSG00000057019	-0.568307	4.30669	0.19432	1		-0.568307	0.711483
ENSG00000057252	0.282758	8.79878	0.346523	1		0.282758	0.460268
ENSG00000057608	-0.204711	7.94556	0.464815	1		-0.204711	0.332719
ENSG00000057657	-0.31923	4.44394	0.462532	1		-0.31923	0.334859
ENSG00000057663	-0.122982	5.44891	0.671432	1		-0.122982	0.172998
ENSG00000057704	0.405743	5.03588	0.367139	1		0.405743	0.43517
ENSG00000057757	-0.223915	7.39479	0.624737	1		-0.223915	0.204303
ENSG00000057935	-0.853103	3.90357	0.091737	1		-0.853103	1.03746
ENSG00000058056	-0.258753	3.41302	0.621125	1		-0.258753	0.206821
ENSG00000058063	-0.302059	6.70402	0.368268	1		-0.302059	0.433836
ENSG00000058091	0.384644	5.72508	0.218652	1		0.384644	0.660247
ENSG00000058262	0.17779	7.92234	0.489207	1		0.17779	0.310507
ENSG00000058272	-0.373733	6.99815	0.267124	1		-0.373733	0.573288
ENSG00000058335	0.897856	4.34352	0.169213	1		0.897856	0.771566
ENSG00000058453	0.148809	3.31992	0.763642	1		0.148809	0.11711
ENSG00000058600	0.263291	3.92722	0.527407	1		0.263291	0.277854
ENSG00000058668	0.120784	6.472	0.742375	1		0.120784	0.129377
ENSG00000058673	-0.1587	6.61302	0.602183	1		-0.1587	0.220271
ENSG00000058729	-0.13059	4.24395	0.723757	1		-0.13059	0.140407
ENSG00000058799	-0.139357	5.03674	0.649347	1		-0.139357	0.187523
ENSG00000058804	0.125156	4.25222	0.833979	1		0.125156	0.078845
ENSG00000058866	-1.19296	0.653258	0.207982	1		-1.19296	0.681973
ENSG00000059122	-0.0834082	5.08416	0.827691	1		-0.0834082	0.0821318
ENSG00000059145	-0.118852	3.03357	0.829824	1		-0.118852	0.0810141
ENSG00000059377	0.0367842	6.71413	0.898983	1		0.0367842	0.0462486
ENSG00000059378	0.0356814	7.17533	0.890464	1		0.0356814	0.0503835
ENSG00000059573	-1.01099	2.88519	0.138933	1		-1.01099	0.857196
ENSG00000059588	0.198941	4.30724	0.653089	1		0.198941	0.185028
ENSG00000059691	0.161245	4.22869	0.641276	1		0.161245	0.192955
ENSG00000059728	-0.145782	7.43745	0.701888	1		-0.145782	0.153732
ENSG00000059758	-0.149671	5.30718	0.651442	1		-0.149671	0.186124
ENSG00000059769	0.00119671	4.11712	1	1		0.00119671	0
ENSG00000059804	0.386655	6.64181	0.330615	1		0.386655	0.480677
ENSG00000059915	-0.90856	2.08012	0.289071	1		-0.90856	0.538995
ENSG00000060069	0.0219347	5.24079	0.942902	1		0.0219347	0.0255337
ENSG00000060138	0.0120854	7.02803	0.965109	1		0.0120854	0.0154237
ENSG00000060237	-0.139418	8.64629	0.665505	1		-0.139418	0.176849
ENSG00000060339	-0.472484	6.31601	0.24377	1		-0.472484	0.613021
ENSG00000060491	-0.0398404	6.43833	0.899724	1		-0.0398404	0.0458908
ENSG00000060558	-0.0306065	5.44425	0.944303	1		-0.0306065	0.0248888
ENSG00000060642	0.159052	3.55967	0.693099	1		0.159052	0.159204
ENSG00000060688	-0.224386	4.77608	0.561163	1		-0.224386	0.250911
ENSG00000060749	-0.0660986	5.86897	0.839191	1		-0.0660986	0.076139
ENSG00000060762	0.0385009	5.53535	0.902616	1		0.0385009	0.044497
ENSG00000060971	-0.082661	5.76037	0.803708	1		-0.082661	0.0949019
ENSG00000060982	0.501535	9.25221	0.236173	1		0.501535	0.626769
ENSG00000061273	0.208756	4.39193	0.554888	1		0.208756	0.255795
ENSG00000061676	-0.542145	4.59104	0.385464	1		-0.542145	0.414016
ENSG00000061794	0.444643	5.32735	0.137938	1		0.444643	0.860315
ENSG00000061936	-0.0454566	5.02885	0.88686	1		-0.0454566	0.0521448
ENSG00000061938	0.234451	5.93039	0.566001	1		0.234451	0.247183
ENSG00000061987	-0.184221	5.93808	0.616293	1		-0.184221	0.210213
ENSG00000062194	-0.455631	6.21405	0.287185	1		-0.455631	0.541839
ENSG00000062282	-1.13926	1.73256	0.244633	1		-1.13926	0.611485
ENSG00000062370	0.121717	1.96414	0.819894	1		0.121717	0.0862424
ENSG00000062485	0.0164887	6.58254	0.956305	1		0.0164887	0.0194037
ENSG00000062598	0.14792	6.20504	0.598315	1		0.14792	0.22307
ENSG00000062650	-0.447049	6.89437	0.242491	1		-0.447049	0.615305
ENSG00000062716	-0.246536	7.23868	0.357097	1		-0.246536	0.447214
ENSG00000062725	-0.39939	5.83392	0.305098	1		-0.39939	0.515561
ENSG00000062822	0.0557945	4.70511	0.875589	1		0.0557945	0.0576997
ENSG00000063046	-0.134086	7.16707	0.68192	1		-0.134086	0.166266
ENSG00000063127	0.249495	3.30617	0.739306	1		0.249495	0.131176
ENSG00000063169	0.200066	3.61647	0.612705	1		0.200066	0.212749
ENSG00000063176	-0.154157	3.68954	0.715159	1		-0.154157	0.145597
ENSG00000063177	-0.274474	6.94687	0.485865	1		-0.274474	0.313484
ENSG00000063180	0.413151	3.21005	0.500968	1		0.413151	0.30019
ENSG00000063241	0.325993	3.58106	0.462309	1		0.325993	0.335068
ENSG00000063244	-0.35277	7.06857	0.29284	1		-0.35277	0.533369
ENSG00000063245	-0.161702	6.18805	0.622701	1		-0.161702	0.205721
ENSG00000063322	0.21715	5.35645	0.455945	1		0.21715	0.341088
ENSG00000063438	0.547347	6.56714	0.170518	1		0.547347	0.768231
ENSG00000063587	-0.902834	3.75809	0.146483	1		-0.902834	0.834212
ENSG00000063601	0.213601	5.7628	0.507617	1		0.213601	0.294464
ENSG00000063660	-5.5462	4.67398	0.00330603	1		-5.5462	2.48069
ENSG00000063761	-0.190638	4.02787	0.597896	1		-0.190638	0.223374
ENSG00000063854	0.071468	5.18249	0.841881	1		0.071468	0.074749
ENSG00000063978	-0.0634372	5.71232	0.815587	1		-0.0634372	0.0885295
ENSG00000064012	-0.120633	4.68956	0.70449	1		-0.120633	0.152125
ENSG00000064102	-0.144703	4.43581	0.726549	1		-0.144703	0.138735
ENSG00000064115	0.0877412	6.60164	0.776694	1		0.0877412	0.10975
ENSG00000064199	-0.593612	0.715587	0.396432	1		-0.593612	0.401831
ENSG00000064201	1.01833	2.55318	0.259944	1		1.01833	0.58512
ENSG00000064225	0.214585	5.57241	0.470133	1		0.214585	0.32778
ENSG00000064313	-0.0433885	4.96868	0.898919	1		-0.0433885	0.0462796
ENSG00000064393	-0.158903	6.85637	0.611147	1		-0.158903	0.213854
ENSG00000064419	-0.210821	6.54715	0.505465	1		-0.210821	0.296309
ENSG00000064490	0.0226814	4.07179	0.95301	1		0.0226814	0.0209024
ENSG00000064545	0.159962	3.4225	0.737477	1		0.159962	0.132251
ENSG00000064547	0.238231	3.9132	0.592971	1		0.238231	0.226967
ENSG00000064601	-0.0146995	9.9607	0.964206	1		-0.0146995	0.0158303
ENSG00000064607	0.22933	6.36259	0.449718	1		0.22933	0.34706
ENSG00000064651	-0.813905	4.99835	0.194345	1		-0.813905	0.711427
ENSG00000064652	-0.0899556	5.29051	0.773605	1		-0.0899556	0.111481
ENSG00000064666	-0.675331	4.66608	0.103499	1		-0.675331	0.985062
ENSG00000064687	-0.336079	5.19788	0.310577	1		-0.336079	0.507831
ENSG00000064703	-0.0747519	4.53698	0.817585	1		-0.0747519	0.0874671
ENSG00000064726	0.018651	7.06311	0.943247	1		0.018651	0.0253747
ENSG00000064763	0.15197	4.62497	0.740847	1		0.15197	0.130272
ENSG00000064886	0.176141	1.89908	0.782771	1		0.176141	0.106365
ENSG00000064932	0.0246488	6.58294	0.948355	1		0.0246488	0.0230291
ENSG00000064933	0.205434	3.33365	0.610436	1		0.205434	0.21436
ENSG00000064961	0.468217	6.19127	0.333191	1		0.468217	0.477307
ENSG00000064989	-2.61233	3.67264	0.0140663	1		-2.61233	1.85182
ENSG00000064995	0.416872	4.03266	0.414864	1		0.416872	0.382094
ENSG00000064999	0.0300043	4.90184	0.92329	1		0.0300043	0.0346619
ENSG00000065000	0.307122	7.64516	0.298653	1		0.307122	0.524833
ENSG00000065029	0.247431	4.54633	0.478512	1		0.247431	0.320107
ENSG00000065057	0.640347	1.55869	0.398678	1		0.640347	0.399378
ENSG00000065060	0.423924	6.41304	0.122466	1		0.423924	0.911985
ENSG00000065135	-0.205178	7.2467	0.496534	1		-0.205178	0.304051
ENSG00000065150	-0.84318	6.66064	0.171447	1		-0.84318	0.76587
ENSG00000065154	-0.196707	6.2762	0.594471	1		-0.196707	0.225869
ENSG00000065183	0.123418	4.10358	0.787477	1		0.123418	0.103762
ENSG00000065243	-0.436541	5.48429	0.26901	1		-0.436541	0.570232
ENSG00000065268	-0.0874323	3.83614	0.883589	1		-0.0874323	0.0537496
ENSG00000065308	-0.0388696	5.21277	0.898531	1		-0.0388696	0.0464668
ENSG00000065357	-0.346953	3.28486	0.403604	1		-0.346953	0.394045
ENSG00000065413	-0.354811	5.58388	0.289785	1		-0.354811	0.537924
ENSG00000065427	-0.0310103	6.5116	0.915408	1		-0.0310103	0.0383855
ENSG00000065457	0.177472	3.73375	0.655508	1		0.177472	0.183422
ENSG00000065485	-0.724281	2.64426	0.220467	1		-0.724281	0.656657
ENSG00000065491	0.0430408	4.67608	0.896477	1		0.0430408	0.0474608
ENSG00000065518	0.328379	5.46282	0.586641	1		0.328379	0.231627
ENSG00000065526	0.308822	7.05718	0.233508	1		0.308822	0.631697
ENSG00000065534	-1.25764	2.44069	0.12152	1		-1.25764	0.915354
ENSG00000065548	-0.0542222	6.02381	0.8725	1		-0.0542222	0.0592347
ENSG00000065559	-0.761598	5.66453	0.139246	1		-0.761598	0.856218
ENSG00000065600	0.0952773	5.29817	0.750007	1		0.0952773	0.124935
ENSG00000065613	0.0977229	6.81989	0.732223	1		0.0977229	0.135357
ENSG00000065615	-0.0951285	6.72033	0.716018	1		-0.0951285	0.145076
ENSG00000065621	-0.0997486	-0.052523	0.945123	1		-0.0997486	0.0245115
ENSG00000065665	-1.38584	3.38007	0.0940843	1		-1.38584	1.02648
ENSG00000065802	0.418331	5.99522	0.201309	1		0.418331	0.696136
ENSG00000065809	0.241022	6.5527	0.484165	1		0.241022	0.315006
ENSG00000065833	-0.390107	5.5536	0.275832	1		-0.390107	0.559355
ENSG00000065882	0.208261	7.06675	0.478455	1		0.208261	0.320159
ENSG00000065883	-0.269027	5.98182	0.443611	1		-0.269027	0.352998
ENSG00000065911	0.429718	6.39261	0.194788	1		0.429718	0.710438
ENSG00000065923	0.185274	5.89545	0.655332	1		0.185274	0.183538
ENSG00000065970	0.0052727	5.52481	0.98955	1		0.0052727	0.00456209
ENSG00000065978	0.0416035	9.20947	0.909845	1		0.0416035	0.0410325
ENSG00000065989	0.408785	6.49857	0.329353	1		0.408785	0.482338
ENSG00000066027	-0.230908	6.24227	0.558445	1		-0.230908	0.25302
ENSG00000066044	-0.44744	6.31968	0.239533	1		-0.44744	0.620634
ENSG00000066056	0.176817	3.69402	0.815631	1		0.176817	0.0885061
ENSG00000066084	0.133781	6.32827	0.649149	1		0.133781	0.187655
ENSG00000066117	0.322313	4.99898	0.371402	1		0.322313	0.430156
ENSG00000066135	-0.445591	5.71978	0.306714	1		-0.445591	0.513266
ENSG00000066136	0.134191	5.62011	0.635707	1		0.134191	0.196743
ENSG00000066185	-0.607703	0.574435	0.441857	1		-0.607703	0.354719
ENSG00000066230	-0.835617	0.940187	0.308076	1		-0.835617	0.511342
ENSG00000066279	-0.760261	1.03729	0.307661	1		-0.760261	0.511928
ENSG00000066294	0.320028	9.74999	0.34693	1		0.320028	0.459758
ENSG00000066322	0.00937075	6.84648	0.972214	1		0.00937075	0.0122382
ENSG00000066336	0.166945	8.77894	0.661592	1		0.166945	0.17941
ENSG00000066379	-0.22277	2.79874	0.643358	1		-0.22277	0.191547
ENSG00000066422	-0.0526514	5.18056	0.876545	1		-0.0526514	0.0572259
ENSG00000066427	0.177296	5.55544	0.593714	1		0.177296	0.226423
ENSG00000066455	0.0312284	5.21536	0.917421	1		0.0312284	0.0374313
ENSG00000066557	0.195772	4.33428	0.570951	1		0.195772	0.243401
ENSG00000066583	0.208086	4.54063	0.571481	1		0.208086	0.242998
ENSG00000066651	0.43828	2.12433	0.388617	1		0.43828	0.410478
ENSG00000066654	0.119818	5.66136	0.709949	1		0.119818	0.148773
ENSG00000066697	0.377485	5.51202	0.357344	1		0.377485	0.446913
ENSG00000066739	0.0609475	5.58091	0.840593	1		0.0609475	0.0754144
ENSG00000066777	-0.408744	6.84636	0.363262	1		-0.408744	0.43978
ENSG00000066827	0.208425	3.11989	0.620909	1		0.208425	0.206972
ENSG00000066855	-0.254204	4.11012	0.521792	1		-0.254204	0.282502
ENSG00000066923	0.0126482	3.01529	0.979514	1		0.0126482	0.00898939
ENSG00000066926	-0.0663292	6.80502	0.798529	1		-0.0663292	0.0977095
ENSG00000066933	0.0163792	5.84188	0.967111	1		0.0163792	0.0145236
ENSG00000067048	-0.213711	6.04912	0.920469	1		-0.213711	0.0359906
ENSG00000067057	-0.165188	5.23691	0.629398	1		-0.165188	0.201074
ENSG00000067064	0.151103	7.25163	0.625944	1		0.151103	0.203464
ENSG00000067066	0.326405	6.62434	0.386822	1		0.326405	0.412489
ENSG00000067082	-0.0190407	8.99617	0.954392	1		-0.0190407	0.0202733
ENSG00000067113	-2.3389	1.53485	0.0366018	1		-2.3389	1.4365
ENSG00000067167	0.185397	8.598	0.52438	1		0.185397	0.280354
ENSG00000067177	-3.50089	2.58925	0.0109285	1		-3.50089	1.96144
ENSG00000067182	-0.0974266	6.85068	0.739072	1		-0.0974266	0.131313
ENSG00000067191	-2.23361	3.55531	0.0145525	1		-2.23361	1.83706
ENSG00000067208	0.0679891	5.75572	0.816083	1		0.0679891	0.0882655
ENSG00000067221	-0.250801	2.61919	0.617414	1		-0.250801	0.209424
ENSG00000067225	0.0713977	10.8127	0.799387	1		0.0713977	0.0972431
ENSG00000067248	0.134713	5.47406	0.650023	1		0.134713	0.187071
ENSG00000067334	0.251136	5.72732	0.362644	1		0.251136	0.44052
ENSG00000067365	-0.0744683	3.45958	0.85454	1		-0.0744683	0.0682675
ENSG00000067369	-0.430414	4.93847	0.352495	1		-0.430414	0.452847
ENSG00000067533	-0.0747774	3.54897	0.865974	1		-0.0747774	0.0624952
ENSG00000067560	-0.0480422	9.55791	0.865068	1		-0.0480422	0.0629498
ENSG00000067596	0.0223214	6.03534	0.943398	1		0.0223214	0.025305
ENSG00000067646	-0.506923	3.67075	0.81337	1		-0.506923	0.0897119
ENSG00000067704	0.307104	7.07812	0.253872	1		0.307104	0.595385
ENSG00000067829	-0.317409	5.42699	0.322493	1		-0.317409	0.49148
ENSG00000067836	-0.761544	2.75093	0.171142	1		-0.761544	0.766644
ENSG00000067900	-0.155272	7.25851	0.655577	1		-0.155272	0.183377
ENSG00000067955	-0.420085	6.59862	0.210293	1		-0.420085	0.677176
ENSG00000067992	-0.17295	4.22915	0.644572	1		-0.17295	0.190728
ENSG00000068001	0.068466	4.12895	0.859967	1		0.068466	0.0655182
ENSG00000068024	0.223147	5.35018	0.521749	1		0.223147	0.282538
ENSG00000068028	-0.0529245	5.36097	0.871768	1		-0.0529245	0.0595992
ENSG00000068079	0.0101062	3.93112	0.980797	1		0.0101062	0.00842102
ENSG00000068097	0.091816	4.52109	0.789506	1		0.091816	0.102645
ENSG00000068120	0.110028	5.76682	0.702513	1		0.110028	0.153346
ENSG00000068137	-0.912927	2.017	0.115247	1		-0.912927	0.93837
ENSG00000068305	-0.749681	6.7862	0.145221	1		-0.749681	0.837972
ENSG00000068308	-0.310559	6.04419	0.303812	1		-0.310559	0.517394
ENSG00000068323	0.15206	6.72762	0.574142	1		0.15206	0.240981
ENSG00000068354	0.0174016	4.48382	0.959298	1		0.0174016	0.0180463
ENSG00000068366	-0.172458	7.49624	0.625914	1		-0.172458	0.203485
ENSG00000068383	-0.101769	4.21293	0.80816	1		-0.101769	0.0925027
ENSG00000068394	0.194172	3.6898	0.692831	1		0.194172	0.159373
ENSG00000068400	-0.0369454	5.44917	0.900664	1		-0.0369454	0.0454371
ENSG00000068438	0.142262	3.69666	0.712099	1		0.142262	0.14746
ENSG00000068489	-0.245549	2.30089	0.656392	1		-0.245549	0.182837
ENSG00000068650	0.46119	7.63863	0.143483	1		0.46119	0.843199
ENSG00000068654	0.26515	5.83815	0.428803	1		0.26515	0.367742
ENSG00000068697	-0.235176	8.36522	0.423646	1		-0.235176	0.372997
ENSG00000068724	0.333021	6.66993	0.322502	1		0.333021	0.491468
ENSG00000068745	-0.155492	4.56181	0.620639	1		-0.155492	0.207161
ENSG00000068784	0.116376	4.01017	0.737149	1		0.116376	0.132444
ENSG00000068796	-0.224899	4.93917	0.569998	1		-0.224899	0.244127
ENSG00000068831	-1.79034	0.345857	0.0354887	1		-1.79034	1.44991
ENSG00000068878	-0.67971	6.78607	0.25101	1		-0.67971	0.600308
ENSG00000068885	-0.320551	2.17417	0.554562	1		-0.320551	0.25605
ENSG00000068903	-0.0249216	6.53703	0.93465	1		-0.0249216	0.0293509
ENSG00000068912	-0.0331935	5.73028	0.902791	1		-0.0331935	0.0444125
ENSG00000068971	-0.824415	3.84866	0.149082	1		-0.824415	0.826574
ENSG00000068976	-6.6224	5.65954	0.00212654	1		-6.6224	2.67233
ENSG00000069248	0.22251	5.42176	0.435536	1		0.22251	0.360976
ENSG00000069275	-0.124668	7.17052	0.646852	1		-0.124668	0.189195
ENSG00000069329	-0.27157	7.87745	0.441071	1		-0.27157	0.355491
ENSG00000069345	-1.17819	6.73495	0.0712809	1		-1.17819	1.14703
ENSG00000069399	-0.207973	5.25981	0.587169	1		-0.207973	0.231237
ENSG00000069424	0.191037	9.39997	0.638239	1		0.191037	0.195016
ENSG00000069482	-0.41524	3.25821	0.613094	1		-0.41524	0.212473
ENSG00000069493	0.447598	4.63458	0.353425	1		0.447598	0.451703
ENSG00000069509	-0.314241	2.72015	0.518947	1		-0.314241	0.284877
ENSG00000069667	-0.253245	2.59543	0.724843	1		-0.253245	0.139756
ENSG00000069696	-2.17706	0.197946	0.0246257	1		-2.17706	1.60861
ENSG00000069702	-0.967815	0.881665	0.333322	1		-0.967815	0.477136
ENSG00000069712	0.26849	2.0934	0.611165	1		0.26849	0.213842
ENSG00000069812	0.163565	2.4556	0.778823	1		0.163565	0.108561
ENSG00000069849	0.166246	7.58074	0.519141	1		0.166246	0.284715
ENSG00000069869	-3.27453	5.6054	0.00839242	1		-3.27453	2.07611
ENSG00000069943	-0.0967011	2.968	0.821232	1		-0.0967011	0.0855339
ENSG00000069956	-0.331334	6.58853	0.40148	1		-0.331334	0.396336
ENSG00000069966	-0.226805	3.69322	0.581951	1		-0.226805	0.235113
ENSG00000069974	0.120088	6.3327	0.749879	1		0.120088	0.125009
ENSG00000069998	0.210477	5.93879	0.583729	1		0.210477	0.233789
ENSG00000070010	0.00746766	5.53224	0.979236	1		0.00746766	0.00911244
ENSG00000070019	0.438078	0.658588	0.566421	1		0.438078	0.246861
ENSG00000070047	0.1552	5.66912	0.617236	1		0.1552	0.209549
ENSG00000070061	0.135104	5.46286	0.68138	1		0.135104	0.166611
ENSG00000070081	-0.39786	4.72331	0.289013	1		-0.39786	0.539082
ENSG00000070087	-3.23902	2.02118	0.0153463	1		-3.23902	1.814
ENSG00000070190	0.201266	4.94312	0.554889	1		0.201266	0.255794
ENSG00000070214	-0.638742	6.89723	0.144335	1		-0.638742	0.840628
ENSG00000070269	0.244347	4.20216	0.496716	1		0.244347	0.303892
ENSG00000070366	-0.195835	4.86001	0.534886	1		-0.195835	0.271739
ENSG00000070367	0.178667	7.19034	0.518673	1		0.178667	0.285106
ENSG00000070371	-0.888486	2.14559	0.224161	1		-0.888486	0.64944
ENSG00000070404	-0.147947	1.88431	0.776822	1		-0.147947	0.109678
ENSG00000070413	0.276383	6.34088	0.40072	1		0.276383	0.397159
ENSG00000070423	-0.0192914	4.1645	0.971126	1		-0.0192914	0.0127246
ENSG00000070444	0.273514	5.6138	0.460435	1		0.273514	0.336831
ENSG00000070476	0.442982	4.95419	0.215466	1		0.442982	0.66662
ENSG00000070495	-0.410755	5.16237	0.301879	1		-0.410755	0.520167
ENSG00000070501	-0.647369	3.52672	0.186913	1		-0.647369	0.728361
ENSG00000070540	0.0291856	6.13179	0.945395	1		0.0291856	0.0243866
ENSG00000070610	0.376309	5.40355	0.248178	1		0.376309	0.605236
ENSG00000070614	0.418869	7.04977	0.165064	1		0.418869	0.782346
ENSG00000070669	-2.92957	2.02931	0.0135514	1		-2.92957	1.86802
ENSG00000070718	0.185539	4.45491	0.637813	1		0.185539	0.195307
ENSG00000070731	0.0747882	4.92675	0.833767	1		0.0747882	0.0789551
ENSG00000070756	-0.246936	9.78994	0.380252	1		-0.246936	0.419929
ENSG00000070759	0.0638423	5.07801	0.912829	1		0.0638423	0.0396104
ENSG00000070761	-0.213756	3.89734	0.603266	1		-0.213756	0.219491
ENSG00000070770	-0.138259	6.21618	0.663258	1		-0.138259	0.178318
ENSG00000070778	-2.42167	1.85734	0.0291711	1		-2.42167	1.53505
ENSG00000070785	-0.103833	4.3578	0.797898	1		-0.103833	0.0980529
ENSG00000070814	0.260081	4.98465	0.402938	1		0.260081	0.394762
ENSG00000070831	-0.179148	8.1034	0.528981	1		-0.179148	0.27656
ENSG00000070882	-0.0102969	5.85455	0.977436	1		-0.0102969	0.00991166
ENSG00000070950	0.24417	3.31906	0.575715	1		0.24417	0.239792
ENSG00000070961	-0.934691	7.36926	0.102553	1		-0.934691	0.989052
ENSG00000071051	-0.194003	4.69149	0.579084	1		-0.194003	0.237259
ENSG00000071054	-0.27604	7.78837	0.442971	1		-0.27604	0.353625
ENSG00000071073	-0.0346306	8.08708	0.90924	1		-0.0346306	0.0413215
ENSG00000071082	-0.403741	6.44692	0.293755	1		-0.403741	0.532015
ENSG00000071127	-0.0616976	8.65943	0.817588	1		-0.0616976	0.0874656
ENSG00000071189	-0.477797	5.83826	0.227356	1		-0.477797	0.643294
ENSG00000071205	0.10722	5.63441	0.697629	1		0.10722	0.156376
ENSG00000071242	0.137546	7.88823	0.739681	1		0.137546	0.130955
ENSG00000071243	-0.227516	3.46988	0.564448	1		-0.227516	0.248376
ENSG00000071246	0.367684	7.21024	0.294935	1		0.367684	0.530274
ENSG00000071462	0.193156	4.7611	0.556364	1		0.193156	0.254641
ENSG00000071537	0.12395	7.78196	0.654443	1		0.12395	0.184128
ENSG00000071553	0.260907	9.56201	0.43194	1		0.260907	0.364577
ENSG00000071564	0.143586	5.86337	0.637778	1		0.143586	0.195331
ENSG00000071626	-0.0325786	6.50852	0.915389	1		-0.0325786	0.0383944
ENSG00000071655	0.20821	5.87502	0.590499	1		0.20821	0.228781
ENSG00000071794	-0.0269271	4.70861	0.929919	1		-0.0269271	0.0315551
ENSG00000071859	0.0674294	6.67991	0.847344	1		0.0674294	0.0719402
ENSG00000071889	-0.0345399	4.8867	0.940268	1		-0.0345399	0.0267484
ENSG00000071894	0.0707045	6.3037	0.808135	1		0.0707045	0.0925161
ENSG00000071967	-0.0383603	6.57663	0.947126	1		-0.0383603	0.0235923
ENSG00000071994	0.300843	4.91386	0.428071	1		0.300843	0.368485
ENSG00000072042	0.269061	6.96164	0.512259	1		0.269061	0.290511
ENSG00000072062	-0.202669	6.9782	0.439269	1		-0.202669	0.357269
ENSG00000072071	-0.655049	3.54943	0.167079	1		-0.655049	0.777079
ENSG00000072110	-0.0204727	8.40715	0.940674	1		-0.0204727	0.0265608
ENSG00000072121	0.326953	8.95345	0.286607	1		0.326953	0.542713
ENSG00000072134	-1.35297	1.24333	0.211155	1		-1.35297	0.675399
ENSG00000072135	0.0499021	6.46254	0.864699	1		0.0499021	0.0631351
ENSG00000072201	-0.0732395	0.340563	0.949871	1		-0.0732395	0.0223355
ENSG00000072210	0.241289	7.81501	0.432429	1		0.241289	0.364085
ENSG00000072274	0.503817	10.988	0.136368	1		0.503817	0.865287
ENSG00000072310	-0.072094	6.17156	0.854808	1		-0.072094	0.0681315
ENSG00000072364	0.0355463	7.5809	0.91358	1		0.0355463	0.0392534
ENSG00000072401	-0.356944	6.03692	0.261303	1		-0.356944	0.582855
ENSG00000072415	-0.0945456	5.27706	0.761231	1		-0.0945456	0.118483
ENSG00000072422	-0.345258	3.04965	0.589237	1		-0.345258	0.22971
ENSG00000072501	-0.071024	6.98009	0.831504	1		-0.071024	0.0801355
ENSG00000072506	-0.365522	5.03159	0.351308	1		-0.365522	0.454312
ENSG00000072518	-0.366525	6.36407	0.33472	1		-0.366525	0.475319
ENSG00000072571	-1.33629	1.29465	0.104025	1		-1.33629	0.982864
ENSG00000072609	0.127621	6.4006	0.713716	1		0.127621	0.146475
ENSG00000072682	-0.156759	3.69045	0.676218	1		-0.156759	0.169913
ENSG00000072694	0.175552	7.00651	0.773051	1		0.175552	0.111792
ENSG00000072736	0.0674786	6.9179	0.809345	1		0.0674786	0.0918661
ENSG00000072756	-0.115612	3.56199	0.800031	1		-0.115612	0.0968931
ENSG00000072778	0.0391175	6.25408	0.911242	1		0.0391175	0.0403661
ENSG00000072786	0.285231	7.7279	0.429511	1		0.285231	0.367026
ENSG00000072803	-0.168516	6.22863	0.587809	1		-0.168516	0.230764
ENSG00000072818	-0.165027	3.8482	0.690935	1		-0.165027	0.160563
ENSG00000072832	0.370942	2.03423	0.47771	1		0.370942	0.320836
ENSG00000072840	0.696244	4.08159	0.148117	1		0.696244	0.829395
ENSG00000072849	-0.229048	5.43678	0.45448	1		-0.229048	0.342485
ENSG00000072858	-0.677197	2.39972	0.312384	1		-0.677197	0.505311
ENSG00000072864	-0.51154	4.30924	0.225412	1		-0.51154	0.647023
ENSG00000072954	-4.0373	2.91733	0.00576684	1		-4.0373	2.23906
ENSG00000072958	0.103425	6.05705	0.73495	1		0.103425	0.133742
ENSG00000073008	0.259803	4.19156	0.449863	1		0.259803	0.34692
ENSG00000073050	0.214414	4.39576	0.556618	1		0.214414	0.254443
ENSG00000073060	0.266887	8.69951	0.498649	1		0.266887	0.302205
ENSG00000073111	0.133659	5.28907	0.674669	1		0.133659	0.170909
ENSG00000073150	0.532332	0.777005	0.498149	1		0.532332	0.302641
ENSG00000073169	0.0396855	5.08211	0.922438	1		0.0396855	0.0350628
ENSG00000073331	0.185498	5.87698	0.547991	1		0.185498	0.261226
ENSG00000073350	-0.542639	2.58166	0.35042	1		-0.542639	0.455411
ENSG00000073417	0.3386	6.53713	0.514679	1		0.3386	0.288463
ENSG00000073464	-0.3647	4.3832	0.599935	1		-0.3647	0.221896
ENSG00000073536	-0.703227	2.04298	0.447704	1		-0.703227	0.349009
ENSG00000073578	-0.0493992	6.54922	0.855684	1		-0.0493992	0.0676867
ENSG00000073584	-0.0101733	4.94788	0.971059	1		-0.0101733	0.0127544
ENSG00000073605	0.0242918	2.92277	0.95788	1		0.0242918	0.0186889
ENSG00000073614	-0.268176	6.53952	0.40824	1		-0.268176	0.389085
ENSG00000073711	-0.979759	3.69312	0.14078	1		-0.979759	0.851458
ENSG00000073712	-3.50178	2.58899	0.0108624	1		-3.50178	1.96408
ENSG00000073737	-0.15014	5.25504	0.770142	1		-0.15014	0.113429
ENSG00000073756	-4.42221	5.9765	0.00703579	1		-4.42221	2.15269
ENSG00000073792	-1.96197	3.88841	0.0287519	1		-1.96197	1.54133
ENSG00000073803	6.99772e-05	3.76368	1	1		6.99772e-05	0
ENSG00000073849	-0.0217248	4.54387	0.952637	1		-0.0217248	0.0210726
ENSG00000073861	0.028719	2.18748	1	1		0.028719	0
ENSG00000073910	-0.879636	3.58937	0.0883447	1		-0.879636	1.05382
ENSG00000073921	-0.39503	8.52971	0.283541	1		-0.39503	0.547384
ENSG00000073969	0.130564	6.57887	0.616451	1		0.130564	0.210102
ENSG00000074054	-0.16975	5.7671	0.612877	1		-0.16975	0.212626
ENSG00000074071	0.00560655	4.88438	0.986058	1		0.00560655	0.00609737
ENSG00000074181	-0.264203	4.95469	0.671496	1		-0.264203	0.172957
ENSG00000074201	-0.122598	4.76992	0.704168	1		-0.122598	0.152324
ENSG00000074266	-0.795689	4.81155	0.142539	1		-0.795689	0.846067
ENSG00000074319	-0.146101	5.50238	0.63892	1		-0.146101	0.194553
ENSG00000074356	-0.118772	5.26912	0.722048	1		-0.118772	0.141434
ENSG00000074370	0.0181715	7.37867	0.954088	1		0.0181715	0.0204115
ENSG00000074416	0.393422	9.85039	0.371354	1		0.393422	0.430212
ENSG00000074582	0.150231	3.54883	0.7226	1		0.150231	0.141102
ENSG00000074603	-0.435488	6.68705	0.295073	1		-0.435488	0.530071
ENSG00000074621	0.459515	3.11282	0.277847	1		0.459515	0.556194
ENSG00000074657	0.210397	3.4167	0.635031	1		0.210397	0.197205
ENSG00000074660	0.000166592	4.33283	0.995163	1		0.000166592	0.00210583
ENSG00000074695	0.231459	6.55747	0.413264	1		0.231459	0.383773
ENSG00000074696	0.244252	6.73097	0.348442	1		0.244252	0.457869
ENSG00000074755	0.247196	7.42173	0.360349	1		0.247196	0.443277
ENSG00000074800	0.170921	10.0147	0.578585	1		0.170921	0.237633
ENSG00000074842	0.066244	6.88	0.872478	1		0.066244	0.0592455
ENSG00000074855	-0.526457	3.21105	0.256827	1		-0.526457	0.59036
ENSG00000074935	0.282451	1.52263	0.668453	1		0.282451	0.174929
ENSG00000074964	0.157778	6.98102	0.600445	1		0.157778	0.221527
ENSG00000074966	-0.800226	2.31355	0.169729	1		-0.800226	0.770245
ENSG00000075073	-0.988395	0.436521	0.224682	1		-0.988395	0.648432
ENSG00000075089	0.00547196	3.98404	0.987192	1		0.00547196	0.00559817
ENSG00000075131	-0.226478	2.15298	0.704635	1		-0.226478	0.152036
ENSG00000075142	0.0858927	5.10374	0.823637	1		0.0858927	0.0842642
ENSG00000075151	-0.00428812	6.45435	0.985662	1		-0.00428812	0.00627216
ENSG00000075188	-0.162319	3.37388	0.67563	1		-0.162319	0.170291
ENSG00000075213	-2.38436	3.57901	0.0265226	1		-2.38436	1.57638
ENSG00000075223	0.468788	6.4384	0.408597	1		0.468788	0.388705
ENSG00000075234	0.159129	4.81279	0.675803	1		0.159129	0.17018
ENSG00000075239	-0.35805	5.36967	0.30703	1		-0.35805	0.512819
ENSG00000075240	0.0570018	8.13205	0.879284	1		0.0570018	0.0558708
ENSG00000075275	0.353155	7.3562	0.481082	1		0.353155	0.317781
ENSG00000075292	0.175168	6.2702	0.52267	1		0.175168	0.281773
ENSG00000075303	0.261756	5.88196	0.399747	1		0.261756	0.398215
ENSG00000075336	0.294439	3.95562	0.427266	1		0.294439	0.369302
ENSG00000075391	0.462885	6.60531	0.179061	1		0.462885	0.746998
ENSG00000075399	0.0609767	3.56881	0.894796	1		0.0609767	0.0482762
ENSG00000075407	0.220866	4.55955	0.489134	1		0.220866	0.310572
ENSG00000075413	-0.090863	6.29	0.744071	1		-0.090863	0.128386
ENSG00000075415	-0.382284	7.98524	0.245631	1		-0.382284	0.609717
ENSG00000075420	0.123366	7.4336	0.640406	1		0.123366	0.193545
ENSG00000075426	0.0667456	7.264	0.866114	1		0.0667456	0.0624252
ENSG00000075539	0.0399599	6.3854	0.8999	1		0.0399599	0.0458059
ENSG00000075568	0.00366488	6.75925	0.99276	1		0.00366488	0.00315577
ENSG00000075618	-0.8701	5.68625	0.0438512	1		-0.8701	1.35802
ENSG00000075624	-0.116219	11.5509	0.674561	1		-0.116219	0.170979
ENSG00000075651	0.402053	7.21526	0.177675	1		0.402053	0.750373
ENSG00000075702	-0.462786	1.86757	0.504321	1		-0.462786	0.297293
ENSG00000075711	-0.341181	5.37555	0.385402	1		-0.341181	0.414087
ENSG00000075785	-0.00709065	9.66796	0.980744	1		-0.00709065	0.0084442
ENSG00000075790	0.19188	5.84586	0.533538	1		0.19188	0.272835
ENSG00000075826	0.214638	2.92139	0.627908	1		0.214638	0.202104
ENSG00000075856	0.101633	5.54658	0.731484	1		0.101633	0.135795
ENSG00000075884	-0.140072	4.87496	0.656809	1		-0.140072	0.182561
ENSG00000075914	0.368151	4.18273	0.380113	1		0.368151	0.420087
ENSG00000075945	-0.443601	4.80011	0.330733	1		-0.443601	0.480522
ENSG00000075975	0.18216	5.08973	0.597373	1		0.18216	0.223754
ENSG00000076003	-0.604736	5.59892	0.122104	1		-0.604736	0.91327
ENSG00000076043	-0.622934	4.30969	0.171982	1		-0.622934	0.764518
ENSG00000076053	-0.280646	4.25129	0.458974	1		-0.280646	0.338212
ENSG00000076067	-0.124997	3.70987	0.787174	1		-0.124997	0.103929
ENSG00000076108	-0.140726	6.44182	0.656492	1		-0.140726	0.18277
ENSG00000076201	0.0549375	6.23341	0.853873	1		0.0549375	0.0686067
ENSG00000076242	0.180581	5.05064	0.587485	1		0.180581	0.231003
ENSG00000076248	-0.47545	3.7878	0.190017	1		-0.47545	0.721207
ENSG00000076258	0.80916	1.89088	0.378255	1		0.80916	0.422215
ENSG00000076321	-0.009061	3.80896	0.984833	1		-0.009061	0.00663758
ENSG00000076351	-0.296776	3.7858	0.440379	1		-0.296776	0.356173
ENSG00000076356	-0.942093	3.84414	0.263358	1		-0.942093	0.579453
ENSG00000076382	-1.63206	1.63341	0.0726735	1		-1.63206	1.13862
ENSG00000076513	-0.117842	6.18345	0.653344	1		-0.117842	0.184858
ENSG00000076554	-2.7177	2.77723	0.0260853	1		-2.7177	1.5836
ENSG00000076555	-0.123969	3.43037	0.844542	1		-0.123969	0.0733787
ENSG00000076604	-0.354963	3.88148	0.674602	1		-0.354963	0.170952
ENSG00000076641	0.387042	7.12912	0.321275	1		0.387042	0.493124
ENSG00000076650	-0.554675	3.48935	0.335554	1		-0.554675	0.474237
ENSG00000076662	-1.30849	2.83141	0.0885395	1		-1.30849	1.05286
ENSG00000076685	-0.106821	6.06174	0.706813	1		-0.106821	0.150695
ENSG00000076716	-0.352354	6.05591	0.575434	1		-0.352354	0.240004
ENSG00000076770	-0.070591	4.96324	0.853861	1		-0.070591	0.0686128
ENSG00000076864	-2.46445	1.2314	0.0432102	1		-2.46445	1.36441
ENSG00000076924	-0.216315	5.41329	0.479539	1		-0.216315	0.319176
ENSG00000076928	-0.108585	6.53771	0.694718	1		-0.108585	0.158192
ENSG00000076944	0.146202	6.05698	0.696357	1		0.146202	0.157168
ENSG00000076984	-0.20439	5.0593	0.541515	1		-0.20439	0.26639
ENSG00000077009	0.778263	3.866	0.128992	1		0.778263	0.889437
ENSG00000077044	-1.51178	4.60027	0.0548878	1		-1.51178	1.26052
ENSG00000077063	-1.53893	0.711533	0.245287	1		-1.53893	0.610325
ENSG00000077097	-0.0625888	7.24462	0.849352	1		-0.0625888	0.0709123
ENSG00000077147	-0.316469	8.03976	0.383885	1		-0.316469	0.415799
ENSG00000077150	-0.0268837	6.74265	0.945264	1		-0.0268837	0.0244467
ENSG00000077157	-0.532436	4.35614	0.248976	1		-0.532436	0.603842
ENSG00000077232	0.0768612	6.99581	0.784292	1		0.0768612	0.105522
ENSG00000077235	0.192284	6.13438	0.495601	1		0.192284	0.304868
ENSG00000077238	0.224722	6.82547	0.524111	1		0.224722	0.280577
ENSG00000077254	0.148183	6.21525	0.599373	1		0.148183	0.222302
ENSG00000077312	-0.0259132	4.63041	0.944208	1		-0.0259132	0.0249321
ENSG00000077348	-0.223164	3.18176	0.682037	1		-0.223164	0.166192
ENSG00000077380	-0.344469	5.92007	0.302486	1		-0.344469	0.519294
ENSG00000077420	-0.341539	6.30813	0.21604	1		-0.341539	0.665466
ENSG00000077454	-0.0274796	5.83133	0.935229	1		-0.0274796	0.0290819
ENSG00000077458	-0.13634	4.04011	0.718475	1		-0.13634	0.143588
ENSG00000077463	-0.0240468	4.24349	0.963442	1		-0.0240468	0.0161745
ENSG00000077514	-0.366242	4.36016	0.310759	1		-0.366242	0.507576
ENSG00000077549	-0.382648	8.07638	0.185173	1		-0.382648	0.732423
ENSG00000077585	-0.133932	7.63168	0.719274	1		-0.133932	0.143106
ENSG00000077616	-1.25067	0.34114	0.226667	1		-1.25067	0.644612
ENSG00000077684	-0.776945	3.41619	0.1596	1		-0.776945	0.796967
ENSG00000077713	0.0898108	5.82984	0.751177	1		0.0898108	0.124258
ENSG00000077721	-0.0269599	6.21862	0.924472	1		-0.0269599	0.0341061
ENSG00000077782	-0.416366	4.20006	0.422949	1		-0.416366	0.373712
ENSG00000077984	-0.0261966	2.83359	0.959334	1		-0.0261966	0.0180303
ENSG00000078043	-0.183342	5.37657	0.586555	1		-0.183342	0.231691
ENSG00000078061	-0.0274148	5.77193	0.925649	1		-0.0274148	0.0335536
ENSG00000078070	0.284258	4.37014	0.396055	1		0.284258	0.402245
ENSG00000078124	0.141385	6.78806	0.638559	1		0.141385	0.194799
ENSG00000078140	-0.0286311	6.72153	0.921432	1		-0.0286311	0.0355367
ENSG00000078142	0.126805	5.84439	0.662055	1		0.126805	0.179106
ENSG00000078177	0.246277	4.03999	0.503682	1		0.246277	0.297843
ENSG00000078237	0.435201	5.67451	0.218796	1		0.435201	0.65996
ENSG00000078246	0.0480487	3.225	0.91546	1		0.0480487	0.0383608
ENSG00000078269	-2.10442	2.31632	0.0200102	1		-2.10442	1.69875
ENSG00000078304	-0.0333539	6.70982	0.901962	1		-0.0333539	0.044812
ENSG00000078369	0.055651	9.00558	0.830741	1		0.055651	0.0805344
ENSG00000078403	0.0796402	5.6911	0.770415	1		0.0796402	0.113275
ENSG00000078487	-0.551699	2.59508	0.290627	1		-0.551699	0.536664
ENSG00000078618	-0.248479	7.46616	0.445596	1		-0.248479	0.351059
ENSG00000078668	-0.370805	6.79124	0.320757	1		-0.370805	0.493824
ENSG00000078674	0.201938	7.20812	0.433089	1		0.201938	0.363423
ENSG00000078687	-1.0773	4.51114	0.099957	1		-1.0773	1.00019
ENSG00000078699	0.118494	5.4665	0.678525	1		0.118494	0.168434
ENSG00000078747	-0.12391	6.88918	0.683509	1		-0.12391	0.165256
ENSG00000078804	-0.811539	5.22988	0.136511	1		-0.811539	0.864832
ENSG00000078808	0.297419	7.68621	0.484267	1		0.297419	0.314915
ENSG00000078900	0.000188709	1.14204	1	1		0.000188709	0
ENSG00000078902	0.282454	7.4637	0.436266	1		0.282454	0.360249
ENSG00000078967	0.101141	4.95337	0.757163	1		0.101141	0.12081
ENSG00000079134	-0.487224	4.90629	0.258765	1		-0.487224	0.587094
ENSG00000079150	0.884428	0.391961	0.331196	1		0.884428	0.479915
ENSG00000079215	0.383686	9.09917	0.228913	1		0.383686	0.64033
ENSG00000079246	0.270347	7.51312	0.412058	1		0.270347	0.385041
ENSG00000079257	-0.156374	5.34867	0.858465	1		-0.156374	0.0662776
ENSG00000079263	-1.28925	2.82912	0.15679	1		-1.28925	0.804681
ENSG00000079277	0.0880663	6.51671	0.763556	1		0.0880663	0.117159
ENSG00000079308	0.391839	9.06064	0.235314	1		0.391839	0.628352
ENSG00000079313	0.206503	5.14061	0.559954	1		0.206503	0.251848
ENSG00000079332	-0.276835	6.85308	0.407944	1		-0.276835	0.389399
ENSG00000079335	-0.453619	3.00361	0.353186	1		-0.453619	0.451997
ENSG00000079337	0.505924	3.02819	0.433563	1		0.505924	0.362948
ENSG00000079387	-0.213973	4.03265	0.600094	1		-0.213973	0.221781
ENSG00000079432	0.0322352	7.33778	0.912432	1		0.0322352	0.0397994
ENSG00000079459	0.0375193	6.69238	0.909095	1		0.0375193	0.0413908
ENSG00000079462	-0.199915	2.60903	0.727508	1		-0.199915	0.138162
ENSG00000079482	-0.614823	3.42914	0.20091	1		-0.614823	0.696998
ENSG00000079616	-0.250533	3.77094	0.486193	1		-0.250533	0.313191
ENSG00000079691	0.185428	3.8584	0.620469	1		0.185428	0.20728
ENSG00000079739	-0.552351	5.25664	0.245959	1		-0.552351	0.609137
ENSG00000079785	-0.325534	6.25817	0.442066	1		-0.325534	0.354513
ENSG00000079805	0.0478712	7.74267	0.862976	1		0.0478712	0.0640011
ENSG00000079819	-0.347736	5.62227	0.396384	1		-0.347736	0.401884
ENSG00000079950	0.00837453	7.82908	0.979035	1		0.00837453	0.00920166
ENSG00000079974	0.10779	3.05534	0.818359	1		0.10779	0.0870559
ENSG00000079999	0.227687	6.15689	0.508207	1		0.227687	0.293959
ENSG00000080007	-1.88495	1.05217	0.0888155	1		-1.88495	1.05151
ENSG00000080189	0.253611	4.77372	0.52089	1		0.253611	0.283254
ENSG00000080200	0.200186	4.83167	0.577246	1		0.200186	0.238639
ENSG00000080298	-0.46055	3.59244	0.410531	1		-0.46055	0.386654
ENSG00000080345	0.439342	6.00561	0.213464	1		0.439342	0.670676
ENSG00000080371	-0.226185	6.64265	0.464149	1		-0.226185	0.333343
ENSG00000080503	0.0553777	6.57116	0.842219	1		0.0553777	0.074575
ENSG00000080546	-0.112427	4.63799	0.747874	1		-0.112427	0.126171
ENSG00000080573	-1.13999	0.419466	0.207959	1		-1.13999	0.682023
ENSG00000080603	-0.106628	7.14767	0.740444	1		-0.106628	0.130508
ENSG00000080608	-0.195171	4.01549	0.72462	1		-0.195171	0.13989
ENSG00000080644	-2.28965	1.74809	0.0430001	1		-2.28965	1.36653
ENSG00000080802	-0.508598	5.10808	0.242361	1		-0.508598	0.615537
ENSG00000080815	0.26295	7.52848	0.369332	1		0.26295	0.432583
ENSG00000080819	0.234069	5.31942	0.504247	1		0.234069	0.297356
ENSG00000080822	-0.241576	5.281	0.444123	1		-0.241576	0.352497
ENSG00000080823	-0.631507	1.00621	0.3825	1		-0.631507	0.417368
ENSG00000080824	0.338603	9.78484	0.228143	1		0.338603	0.641793
ENSG00000080839	-0.79958	4.41557	0.197091	1		-0.79958	0.705333
ENSG00000080845	-0.725413	6.13905	0.148985	1		-0.725413	0.826856
ENSG00000081014	-0.120081	4.9636	0.783521	1		-0.120081	0.105949
ENSG00000081019	-0.39603	5.04474	0.335691	1		-0.39603	0.474061
ENSG00000081026	-1.78872	2.31942	0.0473075	1		-1.78872	1.32507
ENSG00000081041	-0.37972	4.15936	0.492117	1		-0.37972	0.307932
ENSG00000081059	-0.95907	1.27526	0.162547	1		-0.95907	0.789021
ENSG00000081087	0.376993	7.3356	0.238234	1		0.376993	0.622996
ENSG00000081154	-0.295882	6.75617	0.350375	1		-0.295882	0.455467
ENSG00000081177	0.294841	4.21302	0.3962	1		0.294841	0.402085
ENSG00000081181	-0.305626	2.49504	0.650383	1		-0.305626	0.186831
ENSG00000081189	-2.4218	6.3158	0.0150235	1		-2.4218	1.82323
ENSG00000081237	-0.107988	8.88117	0.699826	1		-0.107988	0.15501
ENSG00000081307	-0.0174628	3.94417	0.970139	1		-0.0174628	0.0131658
ENSG00000081320	-0.0702437	4.93873	0.854328	1		-0.0702437	0.0683751
ENSG00000081377	0.716162	2.24799	0.311337	1		0.716162	0.506769
ENSG00000081386	-0.180772	3.41231	0.661482	1		-0.180772	0.179482
ENSG00000081665	0.213926	3.59682	0.567636	1		0.213926	0.24593
ENSG00000081692	0.639411	1.19629	0.47061	1		0.639411	0.327338
ENSG00000081721	0.109719	3.50588	0.77189	1		0.109719	0.112444
ENSG00000081760	-0.0577752	4.33012	0.866363	1		-0.0577752	0.0622999
ENSG00000081791	0.15199	5.42863	0.588959	1		0.15199	0.229915
ENSG00000081870	-0.00199199	3.87445	1	1		-0.00199199	0
ENSG00000081913	-0.761634	3.71918	0.141973	1		-0.761634	0.847795
ENSG00000081923	0.164334	3.71297	0.836986	1		0.164334	0.0772818
ENSG00000082014	-0.328746	6.45575	0.361908	1		-0.328746	0.441402
ENSG00000082068	0.0244322	4.37223	0.952011	1		0.0244322	0.0213582
ENSG00000082074	-0.27046	8.18987	0.397104	1		-0.27046	0.401096
ENSG00000082146	0.0884089	4.59692	0.82618	1		0.0884089	0.0829256
ENSG00000082153	-0.396073	6.30154	0.302363	1		-0.396073	0.519471
ENSG00000082212	0.387747	6.78337	0.26633	1		0.387747	0.574579
ENSG00000082213	0.224611	4.7991	0.460407	1		0.224611	0.336858
ENSG00000082258	-0.166588	5.59451	0.626769	1		-0.166588	0.202892
ENSG00000082269	-0.224521	3.99616	0.573188	1		-0.224521	0.241703
ENSG00000082397	0.20067	7.35609	0.530304	1		0.20067	0.275475
ENSG00000082438	-0.197269	1.5008	0.715786	1		-0.197269	0.145217
ENSG00000082512	0.0333631	4.58138	0.920011	1		0.0333631	0.036207
ENSG00000082515	0.126662	3.77397	0.748823	1		0.126662	0.125621
ENSG00000082516	-0.180423	3.89287	0.694774	1		-0.180423	0.158156
ENSG00000082641	-0.125375	7.98283	0.667919	1		-0.125375	0.175276
ENSG00000082701	-0.00125135	7.07407	0.995128	1		-0.00125135	0.00212088
ENSG00000082781	0.0573248	7.75798	0.895145	1		0.0573248	0.0481068
ENSG00000082805	0.2965	6.24519	0.269256	1		0.2965	0.569835
ENSG00000082898	-0.205254	7.73161	0.557894	1		-0.205254	0.253448
ENSG00000082996	0.0768917	8.73641	0.831333	1		0.0768917	0.0802251
ENSG00000083093	0.539336	4.23509	0.161704	1		0.539336	0.791279
ENSG00000083097	-0.190826	4.03169	0.636503	1		-0.190826	0.1962
ENSG00000083099	0.239753	5.18437	0.525072	1		0.239753	0.279781
ENSG00000083123	-0.279723	2.90466	0.528135	1		-0.279723	0.277255
ENSG00000083168	-0.329889	6.26579	0.446683	1		-0.329889	0.350001
ENSG00000083223	-0.0837132	6.17878	0.799033	1		-0.0837132	0.0974355
ENSG00000083290	-0.302134	5.78161	0.496745	1		-0.302134	0.303866
ENSG00000083312	-0.0920185	7.87202	0.789155	1		-0.0920185	0.102837
ENSG00000083444	0.162097	7.29165	0.58698	1		0.162097	0.231376
ENSG00000083457	0.206658	3.8508	0.804855	1		0.206658	0.0942822
ENSG00000083520	0.0867741	5.59654	0.779965	1		0.0867741	0.107925
ENSG00000083535	-0.296738	3.39704	0.466466	1		-0.296738	0.33118
ENSG00000083544	-0.0452952	7.28278	0.965599	1		-0.0452952	0.0152032
ENSG00000083635	-0.206794	2.28267	0.726258	1		-0.206794	0.138909
ENSG00000083642	-0.268073	5.44758	0.471195	1		-0.268073	0.3268
ENSG00000083720	-1.89203	3.63055	0.0425625	1		-1.89203	1.37097
ENSG00000083750	0.184881	3.37232	0.643046	1		0.184881	0.191758
ENSG00000083799	-0.137203	6.38584	0.634427	1		-0.137203	0.197618
ENSG00000083807	-0.44548	0.326857	0.618148	1		-0.44548	0.208907
ENSG00000083812	0.277563	2.91325	0.544164	1		0.277563	0.26427
ENSG00000083814	-0.251348	3.17847	0.546039	1		-0.251348	0.262776
ENSG00000083817	0.0119689	1.99141	0.982782	1		0.0119689	0.0075428
ENSG00000083828	0.208891	2.63149	0.66726	1		0.208891	0.175705
ENSG00000083838	0.000760686	2.4744	1	1		0.000760686	0
ENSG00000083844	0.406464	5.49836	0.236545	1		0.406464	0.626087
ENSG00000083845	-0.426807	6.69124	0.248374	1		-0.426807	0.604895
ENSG00000083896	-0.57108	6.03452	0.236366	1		-0.57108	0.626416
ENSG00000083937	0.0544101	6.5659	0.83295	1		0.0544101	0.079381
ENSG00000084070	-0.073786	7.2285	0.780807	1		-0.073786	0.107456
ENSG00000084072	-0.396781	4.09578	0.266006	1		-0.396781	0.575109
ENSG00000084073	-0.072976	6.69681	0.801165	1		-0.072976	0.0962782
ENSG00000084090	0.243607	7.75638	0.375552	1		0.243607	0.425329
ENSG00000084092	-0.198942	3.89354	0.591782	1		-0.198942	0.227838
ENSG00000084093	0.221329	6.38739	0.439023	1		0.221329	0.357513
ENSG00000084110	0.0588551	2.32546	0.932872	1		0.0588551	0.030178
ENSG00000084112	0.201279	7.04259	0.434728	1		0.201279	0.361782
ENSG00000084207	-0.0579308	7.48076	0.903103	1		-0.0579308	0.0442629
ENSG00000084234	0.275222	10.4899	0.415345	1		0.275222	0.381591
ENSG00000084444	0.385904	3.99555	0.339618	1		0.385904	0.469009
ENSG00000084463	0.132014	5.91097	0.64911	1		0.132014	0.187681
ENSG00000084623	-0.101149	6.18174	0.74765	1		-0.101149	0.126302
ENSG00000084652	0.154044	7.0186	0.5525	1		0.154044	0.257667
ENSG00000084676	0.118516	6.32726	0.672976	1		0.118516	0.172001
ENSG00000084693	-0.116567	2.92806	0.814701	1		-0.116567	0.0890017
ENSG00000084710	0.0522146	3.78253	0.927391	1		0.0522146	0.0327372
ENSG00000084731	-0.586786	4.15583	0.22397	1		-0.586786	0.649809
ENSG00000084733	-0.159489	8.52715	0.57489	1		-0.159489	0.240415
ENSG00000084754	0.141335	8.1218	0.665698	1		0.141335	0.176723
ENSG00000084764	-0.492555	4.12065	0.230582	1		-0.492555	0.637175
ENSG00000084774	0.24464	5.82439	0.465882	1		0.24464	0.331724
ENSG00000085063	0.0766431	9.58901	0.872483	1		0.0766431	0.0592431
ENSG00000085117	0.126357	6.76951	0.741963	1		0.126357	0.129618
ENSG00000085185	-0.161382	4.54184	0.630474	1		-0.161382	0.200332
ENSG00000085224	-0.198838	6.92742	0.551154	1		-0.198838	0.258727
ENSG00000085231	0.0363133	4.06409	0.928758	1		0.0363133	0.0320976
ENSG00000085265	0.0355214	6.28984	0.965831	1		0.0355214	0.0150988
ENSG00000085274	0.319162	3.86139	0.423505	1		0.319162	0.373141
ENSG00000085365	0.191889	6.12908	0.561625	1		0.191889	0.250553
ENSG00000085377	-0.39558	5.88234	0.301947	1		-0.39558	0.520069
ENSG00000085382	0.113004	3.9031	0.797117	1		0.113004	0.0984778
ENSG00000085415	-0.153357	5.4983	0.721664	1		-0.153357	0.141665
ENSG00000085433	-0.152022	4.9776	0.624212	1		-0.152022	0.204668
ENSG00000085449	0.333274	6.6257	0.348758	1		0.333274	0.457476
ENSG00000085465	0.391119	0.655126	0.64098	1		0.391119	0.193156
ENSG00000085491	0.214432	7.02208	0.45502	1		0.214432	0.341969
ENSG00000085511	0.0167672	4.97522	0.967459	1		0.0167672	0.0143672
ENSG00000085514	0.205797	7.39439	0.667485	1		0.205797	0.175559
ENSG00000085644	0.366525	4.02892	0.327425	1		0.366525	0.484888
ENSG00000085662	-0.156793	7.29019	0.683912	1		-0.156793	0.165
ENSG00000085719	0.14208	6.65912	0.633064	1		0.14208	0.198553
ENSG00000085721	0.131173	4.98382	0.683217	1		0.131173	0.165441
ENSG00000085733	-0.465098	5.43409	0.338713	1		-0.465098	0.470168
ENSG00000085760	0.197915	5.07089	0.517461	1		0.197915	0.286122
ENSG00000085788	0.0365025	4.90315	0.913945	1		0.0365025	0.0390797
ENSG00000085832	-0.197302	6.86299	0.529861	1		-0.197302	0.275838
ENSG00000085840	-0.161071	0.624834	0.83446	1		-0.161071	0.0785945
ENSG00000085871	-0.0643671	4.2842	0.873034	1		-0.0643671	0.0589691
ENSG00000085872	0.116204	4.87157	0.743467	1		0.116204	0.128739
ENSG00000085978	-0.214061	4.71846	0.538713	1		-0.214061	0.268643
ENSG00000085982	0.151353	4.7675	0.646241	1		0.151353	0.189606
ENSG00000085998	-0.337342	4.99952	0.429451	1		-0.337342	0.367086
ENSG00000086015	-0.145088	5.91581	0.712711	1		-0.145088	0.147086
ENSG00000086061	-0.375496	7.54444	0.335961	1		-0.375496	0.473711
ENSG00000086062	0.142244	7.90643	0.634176	1		0.142244	0.19779
ENSG00000086065	0.156898	6.08598	0.605811	1		0.156898	0.217663
ENSG00000086102	-0.025928	5.94812	0.929434	1		-0.025928	0.0317816
ENSG00000086159	0.895182	1.01623	0.401895	1		0.895182	0.395887
ENSG00000086189	-0.0755352	4.4093	0.823081	1		-0.0755352	0.0845575
ENSG00000086200	-0.066137	4.37148	0.869781	1		-0.066137	0.06059
ENSG00000086232	0.224601	6.41136	0.455935	1		0.224601	0.341097
ENSG00000086288	-0.73674	0.601383	0.374191	1		-0.73674	0.426906
ENSG00000086289	-0.1825	4.31216	0.729579	1		-0.1825	0.136928
ENSG00000086300	0.272124	7.61502	0.321553	1		0.272124	0.492747
ENSG00000086475	-0.0152635	4.3665	0.966514	1		-0.0152635	0.014792
ENSG00000086504	-0.211231	4.64043	0.509631	1		-0.211231	0.292744
ENSG00000086544	0.096411	3.75433	0.81872	1		0.096411	0.0868643
ENSG00000086570	0.326064	3.31914	0.418893	1		0.326064	0.377897
ENSG00000086589	-0.128004	5.45338	0.652733	1		-0.128004	0.185264
ENSG00000086598	-0.108328	7.76623	0.674035	1		-0.108328	0.171318
ENSG00000086619	-0.288795	4.10756	0.430552	1		-0.288795	0.365975
ENSG00000086666	-0.0102322	6.30604	0.975827	1		-0.0102322	0.010627
ENSG00000086712	-0.207789	4.17082	0.611447	1		-0.207789	0.213641
ENSG00000086730	0.355441	6.1203	0.348301	1		0.355441	0.458046
ENSG00000086758	-0.1696	8.03592	0.667262	1		-0.1696	0.175704
ENSG00000086827	0.183876	4.34991	0.582342	1		0.183876	0.234822
ENSG00000086848	0.661752	2.51516	0.309928	1		0.661752	0.50874
ENSG00000087008	0.219655	3.94612	0.556534	1		0.219655	0.254508
ENSG00000087053	-0.337752	5.72208	0.335502	1		-0.337752	0.474305
ENSG00000087074	0.21518	6.63213	0.49675	1		0.21518	0.303862
ENSG00000087076	-0.205253	6.1263	0.692355	1		-0.205253	0.159671
ENSG00000087077	0.292479	4.60365	0.518721	1		0.292479	0.285066
ENSG00000087086	-0.0396736	14.6145	0.94414	1		-0.0396736	0.0249637
ENSG00000087087	-0.0633592	6.27329	0.852086	1		-0.0633592	0.0695164
ENSG00000087088	-0.455671	6.36685	0.191995	1		-0.455671	0.71671
ENSG00000087095	-0.392549	4.38895	0.358406	1		-0.392549	0.445625
ENSG00000087111	-0.0495223	5.91471	0.860151	1		-0.0495223	0.0654253
ENSG00000087116	-0.620386	1.94103	0.447307	1		-0.620386	0.349395
ENSG00000087152	-0.155745	6.3578	0.565919	1		-0.155745	0.247246
ENSG00000087157	-0.212344	5.23382	0.473815	1		-0.212344	0.324391
ENSG00000087191	-0.25594	5.59123	0.556305	1		-0.25594	0.254687
ENSG00000087206	-0.366554	4.1824	0.453772	1		-0.366554	0.343162
ENSG00000087245	0.264161	7.83208	0.552208	1		0.264161	0.257898
ENSG00000087253	0.0530647	5.95872	0.892411	1		0.0530647	0.0494349
ENSG00000087263	0.264133	4.41974	0.450656	1		0.264133	0.346155
ENSG00000087266	0.549461	7.69352	0.116805	1		0.549461	0.932537
ENSG00000087269	0.414719	5.03634	0.18579	1		0.414719	0.730977
ENSG00000087274	0.182385	7.51827	0.509056	1		0.182385	0.293235
ENSG00000087299	0.394082	2.86964	0.371686	1		0.394082	0.429824
ENSG00000087301	-0.0490563	4.6004	0.906008	1		-0.0490563	0.0428679
ENSG00000087302	-0.587142	5.79278	0.145302	1		-0.587142	0.837727
ENSG00000087338	-0.048751	4.55868	0.890652	1		-0.048751	0.0502919
ENSG00000087365	-0.123831	7.37898	0.675763	1		-0.123831	0.170206
ENSG00000087448	0.208643	4.74193	0.62928	1		0.208643	0.201156
ENSG00000087460	-0.252792	10.4063	0.391546	1		-0.252792	0.407218
ENSG00000087470	-0.189124	6.50888	0.588736	1		-0.189124	0.230079
ENSG00000087502	-0.184059	5.39736	0.592882	1		-0.184059	0.227032
ENSG00000087586	-0.137708	2.1576	0.805858	1		-0.137708	0.0937417
ENSG00000087589	-0.114283	3.28758	0.837426	1		-0.114283	0.0770538
ENSG00000087842	0.0835741	4.49066	0.838292	1		0.0835741	0.0766048
ENSG00000087884	-0.369514	3.12289	0.499096	1		-0.369514	0.301816
ENSG00000087903	0.686885	2.3858	0.179042	1		0.686885	0.747046
ENSG00000087995	0.310687	3.21353	0.437887	1		0.310687	0.358637
ENSG00000088035	0.343226	3.36884	0.4367	1		0.343226	0.359817
ENSG00000088038	-0.491574	5.03177	0.280506	1		-0.491574	0.552059
ENSG00000088179	-0.0302326	3.75202	0.930911	1		-0.0302326	0.031092
ENSG00000088205	0.249607	5.64483	0.409448	1		0.249607	0.387801
ENSG00000088247	0.21839	7.62256	0.482854	1		0.21839	0.316184
ENSG00000088256	0.0810663	4.57169	0.8357	1		0.0810663	0.0779493
ENSG00000088280	-0.951318	1.807	0.239025	1		-0.951318	0.621557
ENSG00000088298	-0.0853544	5.94136	0.796806	1		-0.0853544	0.0986472
ENSG00000088325	-3.01764	1.99058	0.0110244	1		-3.01764	1.95765
ENSG00000088356	0.0536144	3.93882	0.896485	1		0.0536144	0.047457
ENSG00000088367	-0.547683	5.48016	0.200398	1		-0.547683	0.698107
ENSG00000088448	0.101736	6.37384	0.698249	1		0.101736	0.15599
ENSG00000088451	-0.0677207	3.46548	0.870415	1		-0.0677207	0.0602736
ENSG00000088538	0.179854	3.5321	0.812022	1		0.179854	0.0904322
ENSG00000088543	0.482723	3.10608	0.49403	1		0.482723	0.306247
ENSG00000088682	0.190156	4.64965	0.595547	1		0.190156	0.225084
ENSG00000088727	-0.552931	1.15243	0.331527	1		-0.552931	0.479481
ENSG00000088766	-0.0463674	4.81184	0.883959	1		-0.0463674	0.0535681
ENSG00000088808	-1.69579	2.22705	0.0677445	1		-1.69579	1.16913
ENSG00000088812	0.10873	7.11074	0.724467	1		0.10873	0.139981
ENSG00000088826	-1.44203	3.55406	0.0935218	1		-1.44203	1.02909
ENSG00000088827	-0.387602	7.27013	0.623299	1		-0.387602	0.205303
ENSG00000088832	0.156635	6.81706	0.543266	1		0.156635	0.264987
ENSG00000088833	-0.291075	5.97507	0.364531	1		-0.291075	0.438265
ENSG00000088836	-0.164605	2.0653	0.840814	1		-0.164605	0.0752999
ENSG00000088854	0.136512	7.28207	0.703324	1		0.136512	0.152845
ENSG00000088876	0.756163	2.06787	0.347833	1		0.756163	0.45863
ENSG00000088888	0.212718	7.1412	0.552206	1		0.212718	0.257899
ENSG00000088899	-1.0932	2.20061	0.0618703	1		-1.0932	1.20852
ENSG00000088930	-0.214657	7.0273	0.529175	1		-0.214657	0.2764
ENSG00000088970	-0.180625	2.9446	0.701153	1		-0.180625	0.154187
ENSG00000088986	-0.0126217	6.91262	0.969749	1		-0.0126217	0.0133405
ENSG00000088992	0.386654	1.32556	0.610527	1		0.386654	0.214295
ENSG00000089006	0.0507287	7.02003	0.844097	1		0.0507287	0.0736078
ENSG00000089009	0.0786474	5.22966	0.853681	1		0.0786474	0.0687042
ENSG00000089022	0.0341834	5.33637	0.90949	1		0.0341834	0.0412019
ENSG00000089041	0.280439	8.15043	0.44657	1		0.280439	0.35011
ENSG00000089048	-0.313012	4.94207	0.419426	1		-0.313012	0.377344
ENSG00000089050	0.14438	4.26122	0.674889	1		0.14438	0.170768
ENSG00000089053	-0.589802	6.36886	0.201224	1		-0.589802	0.696321
ENSG00000089057	0.0350313	7.25335	0.892395	1		0.0350313	0.0494429
ENSG00000089060	0.270967	6.91466	0.485951	1		0.270967	0.313408
ENSG00000089063	0.0670577	6.23013	0.836542	1		0.0670577	0.0775121
ENSG00000089091	-0.763801	1.87014	0.238504	1		-0.763801	0.622505
ENSG00000089094	0.0318585	6.19144	0.91292	1		0.0318585	0.0395675
ENSG00000089123	-0.00528195	3.18188	0.981495	1		-0.00528195	0.00811192
ENSG00000089127	-0.0653575	6.27304	0.8799	1		-0.0653575	0.0555665
ENSG00000089154	0.147567	6.72402	0.60768	1		0.147567	0.216325
ENSG00000089157	-0.172835	7.05029	0.609072	1		-0.172835	0.215332
ENSG00000089159	0.173553	7.50659	0.525256	1		0.173553	0.279629
ENSG00000089163	-0.924557	0.123532	0.345179	1		-0.924557	0.461956
ENSG00000089177	0.0938101	6.22691	0.761768	1		0.0938101	0.118177
ENSG00000089195	-0.0019515	3.04689	0.990282	1		-0.0019515	0.00424114
ENSG00000089220	0.0985821	7.62011	0.80126	1		0.0985821	0.0962268
ENSG00000089234	0.085835	4.90855	0.776648	1		0.085835	0.109776
ENSG00000089248	-0.0246115	7.81574	0.939067	1		-0.0246115	0.0273035
ENSG00000089280	-0.382682	7.7457	0.206633	1		-0.382682	0.6848
ENSG00000089289	0.0428734	4.64461	0.9033	1		0.0428734	0.044168
ENSG00000089327	0.269432	8.36611	0.529658	1		0.269432	0.276004
ENSG00000089335	0.174149	3.74314	0.677335	1		0.174149	0.169196
ENSG00000089351	-0.000711055	6.2417	0.998234	1		-0.000711055	0.000767427
ENSG00000089486	0.14318	4.68909	0.661886	1		0.14318	0.179217
ENSG00000089597	0.254768	8.27675	0.329472	1		0.254768	0.482181
ENSG00000089639	-0.0371222	6.52833	0.905721	1		-0.0371222	0.0430053
ENSG00000089682	0.00852497	3.95635	0.993537	1		0.00852497	0.00281582
ENSG00000089693	-0.0349985	6.52656	0.908198	1		-0.0349985	0.0418196
ENSG00000089723	-0.580929	2.47234	0.252645	1		-0.580929	0.597489
ENSG00000089737	-0.109496	6.66002	0.682046	1		-0.109496	0.166187
ENSG00000089775	-0.0249788	4.59361	0.936586	1		-0.0249788	0.0284525
ENSG00000089818	-0.0136758	5.34622	0.966365	1		-0.0136758	0.014859
ENSG00000089820	-0.0481679	6.41927	0.90357	1		-0.0481679	0.0440381
ENSG00000089876	0.0825766	4.84249	0.785429	1		0.0825766	0.104893
ENSG00000089902	0.1186	6.30601	0.66186	1		0.1186	0.179234
ENSG00000089916	0.304888	6.94067	0.262865	1		0.304888	0.580268
ENSG00000090006	-0.277992	3.36546	0.542147	1		-0.277992	0.265883
ENSG00000090013	0.067336	7.10386	0.858118	1		0.067336	0.0664531
ENSG00000090020	0.531488	6.68542	0.0749875	1		0.531488	1.12501
ENSG00000090054	0.228121	5.807	0.435826	1		0.228121	0.360686
ENSG00000090060	-0.193614	7.83551	0.565687	1		-0.193614	0.247424
ENSG00000090061	-0.152563	4.03136	0.67324	1		-0.152563	0.17183
ENSG00000090104	-0.939391	3.87928	0.148248	1		-0.939391	0.829011
ENSG00000090238	-0.448546	5.19016	0.161851	1		-0.448546	0.790886
ENSG00000090263	0.0247334	3.04578	0.955923	1		0.0247334	0.0195773
ENSG00000090266	-0.128877	5.69203	0.748554	1		-0.128877	0.125777
ENSG00000090273	-0.177925	5.56498	0.546363	1		-0.177925	0.262519
ENSG00000090316	-0.21172	6.78609	0.498764	1		-0.21172	0.302105
ENSG00000090339	0.290688	7.63262	0.376373	1		0.290688	0.424382
ENSG00000090372	-0.000889203	6.02947	1	1		-0.000889203	0
ENSG00000090376	0.206396	7.10399	0.4371	1		0.206396	0.359419
ENSG00000090382	-0.201613	13.0865	0.607785	1		-0.201613	0.21625
ENSG00000090432	0.223454	5.46491	0.543939	1		0.223454	0.26445
ENSG00000090447	0.566709	2.61331	0.333114	1		0.566709	0.477407
ENSG00000090470	0.15284	4.36749	0.71374	1		0.15284	0.14646
ENSG00000090487	0.190044	7.71926	0.509411	1		0.190044	0.292932
ENSG00000090520	-0.59672	5.96369	0.132594	1		-0.59672	0.877476
ENSG00000090554	-0.0185922	0.0893923	1	1		-0.0185922	0
ENSG00000090565	0.202379	4.36804	0.57931	1		0.202379	0.237089
ENSG00000090581	0.14202	7.12948	0.734024	1		0.14202	0.13429
ENSG00000090612	0.257709	4.1013	0.482693	1		0.257709	0.316329
ENSG00000090615	0.440628	6.67849	0.162902	1		0.440628	0.788072
ENSG00000090621	-0.144905	8.60865	0.67178	1		-0.144905	0.172773
ENSG00000090659	-0.161037	4.35231	0.721415	1		-0.161037	0.141815
ENSG00000090661	-0.0665869	5.31665	0.915052	1		-0.0665869	0.0385543
ENSG00000090674	0.0474385	6.18737	0.887873	1		0.0474385	0.0516491
ENSG00000090686	0.00911361	6.25798	0.97433	1		0.00911361	0.011294
ENSG00000090776	-0.783241	2.59281	0.2839	1		-0.783241	0.546834
ENSG00000090857	0.0962516	5.946	0.739971	1		0.0962516	0.130785
ENSG00000090861	-0.0751875	6.44606	0.827204	1		-0.0751875	0.0823872
ENSG00000090863	-0.0959664	7.63938	0.720974	1		-0.0959664	0.14208
ENSG00000090905	-0.413917	6.2979	0.337471	1		-0.413917	0.471764
ENSG00000090924	-0.376911	3.21898	0.409292	1		-0.376911	0.387967
ENSG00000090971	-0.712028	0.755092	0.281453	1		-0.712028	0.550595
ENSG00000090989	-0.0376223	6.11732	0.89177	1		-0.0376223	0.0497473
ENSG00000091009	-0.173801	4.52145	0.667481	1		-0.173801	0.175561
ENSG00000091039	-0.0210458	8.07855	0.949207	1		-0.0210458	0.0226389
ENSG00000091073	0.479482	5.13425	0.204972	1		0.479482	0.688305
ENSG00000091106	-0.100836	4.65801	0.787207	1		-0.100836	0.103911
ENSG00000091127	-0.424868	3.09739	0.521929	1		-0.424868	0.282389
ENSG00000091136	-3.78263	3.503	0.0119236	1		-3.78263	1.92359
ENSG00000091140	-0.364782	6.68927	0.369273	1		-0.364782	0.432652
ENSG00000091157	0.155628	6.1925	0.592631	1		0.155628	0.227216
ENSG00000091164	-0.768702	6.18534	0.0804627	1		-0.768702	1.09441
ENSG00000091262	-1.00703	1.59369	0.256814	1		-1.00703	0.590381
ENSG00000091317	0.289771	7.99772	0.307378	1		0.289771	0.512327
ENSG00000091409	-0.131615	6.27007	0.802456	1		-0.131615	0.0955786
ENSG00000091436	-0.033779	6.08414	0.912266	1		-0.033779	0.0398785
ENSG00000091483	-0.0759641	5.554	0.812408	1		-0.0759641	0.0902259
ENSG00000091490	0.187108	6.85452	0.594475	1		0.187108	0.225866
ENSG00000091527	0.0954405	8.33975	0.725648	1		0.0954405	0.139274
ENSG00000091542	0.0583495	6.73483	0.824534	1		0.0583495	0.0837916
ENSG00000091592	0.272588	2.99726	0.590314	1		0.272588	0.228917
ENSG00000091640	-0.293437	5.08437	0.374664	1		-0.293437	0.426358
ENSG00000091651	-1.65327	0.938373	0.065808	1		-1.65327	1.18172
ENSG00000091732	-0.429692	3.5013	0.353921	1		-0.429692	0.451093
ENSG00000091831	-0.00189448	1.78108	1	1		-0.00189448	0
ENSG00000091947	0.0604493	4.00369	0.872652	1		0.0604493	0.0591589
ENSG00000092010	-0.471322	6.25149	0.158454	1		-0.471322	0.800098
ENSG00000092020	-0.0394217	5.10603	0.897934	1		-0.0394217	0.0467556
ENSG00000092036	0.0304305	3.26285	0.945336	1		0.0304305	0.024414
ENSG00000092051	-1.48706	1.44782	0.0261668	1		-1.48706	1.58225
ENSG00000092067	-1.03518	1.07997	0.186925	1		-1.03518	0.728333
ENSG00000092068	0.0984953	6.1252	0.738701	1		0.0984953	0.131531
ENSG00000092094	0.22789	4.78965	0.470168	1		0.22789	0.327747
ENSG00000092098	-0.11985	3.99638	0.732191	1		-0.11985	0.135376
ENSG00000092108	-0.0990456	5.70958	0.74196	1		-0.0990456	0.12962
ENSG00000092140	-0.313521	4.4187	0.450472	1		-0.313521	0.346332
ENSG00000092148	-0.274864	8.12682	0.46854	1		-0.274864	0.329253
ENSG00000092199	-0.139334	7.21352	0.591803	1		-0.139334	0.227823
ENSG00000092200	-0.688802	0.138637	0.376118	1		-0.688802	0.424675
ENSG00000092201	-0.121902	6.46891	0.710422	1		-0.121902	0.148484
ENSG00000092203	-0.103403	5.84176	0.738908	1		-0.103403	0.13141
ENSG00000092208	0.0468644	2.12767	0.946963	1		0.0468644	0.0236672
ENSG00000092295	-0.990084	0.653915	0.139678	1		-0.990084	0.854872
ENSG00000092330	0.205377	5.70866	0.625035	1		0.205377	0.204096
ENSG00000092421	-2.12969	2.45137	0.0513651	1		-2.12969	1.28933
ENSG00000092439	-0.0364602	7.35343	0.906616	1		-0.0364602	0.0425768
ENSG00000092445	-0.93569	1.47977	0.258779	1		-0.93569	0.587071
ENSG00000092470	0.160384	2.47491	0.772588	1		0.160384	0.112052
ENSG00000092529	-0.765503	3.97119	0.177959	1		-0.765503	0.74968
ENSG00000092531	0.084677	7.17904	0.753176	1		0.084677	0.123104
ENSG00000092621	-0.971234	4.68692	0.421652	1		-0.971234	0.375046
ENSG00000092820	-0.137725	6.72177	0.657832	1		-0.137725	0.181885
ENSG00000092841	-0.307879	7.91982	0.296972	1		-0.307879	0.527284
ENSG00000092847	-0.00131735	6.67428	0.99472	1		-0.00131735	0.00229913
ENSG00000092853	-1.21824	1.50219	0.148942	1		-1.21824	0.826982
ENSG00000092871	0.292779	4.59169	0.504355	1		0.292779	0.297263
ENSG00000092929	0.374961	6.03483	0.3345	1		0.374961	0.475604
ENSG00000092931	-0.0771805	5.50854	0.781541	1		-0.0771805	0.107048
ENSG00000092964	0.0213748	8.25084	0.935884	1		0.0213748	0.0287778
ENSG00000092969	-2.42807	1.23711	0.0651912	1		-2.42807	1.18581
ENSG00000092978	-0.233904	3.44955	0.564335	1		-0.233904	0.248463
ENSG00000093000	0.204892	5.93481	0.477824	1		0.204892	0.320732
ENSG00000093010	0.0645064	6.76479	0.863669	1		0.0645064	0.0636528
ENSG00000093072	0.212263	10.218	0.515044	1		0.212263	0.288156
ENSG00000093134	-0.289197	1.17292	0.7711	1		-0.289197	0.112889
ENSG00000093144	0.178546	6.5898	0.607717	1		0.178546	0.216299
ENSG00000093167	-0.350729	5.86034	0.28314	1		-0.350729	0.547999
ENSG00000093183	0.303766	6.81236	0.352897	1		0.303766	0.452352
ENSG00000093217	1.11422	1.3208	0.108393	1		1.11422	0.964999
ENSG00000094631	0.148524	5.45954	0.650583	1		0.148524	0.186698
ENSG00000094804	0.0914093	-0.401858	1	1		0.0914093	0
ENSG00000094841	-0.248357	4.12562	0.516801	1		-0.248357	0.286676
ENSG00000094880	-0.225119	5.14929	0.50065	1		-0.225119	0.300465
ENSG00000094914	-0.0213861	4.48398	0.944166	1		-0.0213861	0.0249518
ENSG00000094916	-0.0279673	6.25655	0.935396	1		-0.0279673	0.0290045
ENSG00000094975	-0.56809	5.29263	0.216035	1		-0.56809	0.665475
ENSG00000095002	0.275587	4.03807	0.457847	1		0.275587	0.33928
ENSG00000095015	-0.240271	6.65774	0.435537	1		-0.240271	0.360975
ENSG00000095059	0.0977654	4.1936	0.788578	1		0.0977654	0.103155
ENSG00000095066	-0.143388	2.53401	0.781666	1		-0.143388	0.106979
ENSG00000095139	-0.0893009	7.50509	0.781523	1		-0.0893009	0.107058
ENSG00000095209	0.656999	6.03779	0.0529519	1		0.656999	1.27612
ENSG00000095261	0.0561235	5.40102	0.847638	1		0.0561235	0.0717894
ENSG00000095303	0.453854	6.00485	0.129719	1		0.453854	0.886998
ENSG00000095319	0.478015	6.68977	0.190672	1		0.478015	0.719712
ENSG00000095321	-0.587738	5.20198	0.173899	1		-0.587738	0.759703
ENSG00000095370	0.232789	4.90206	0.512788	1		0.232789	0.290062
ENSG00000095380	0.0552322	5.87781	0.872913	1		0.0552322	0.059029
ENSG00000095383	0.262485	9.0348	0.562323	1		0.262485	0.250014
ENSG00000095397	-0.458783	1.72326	0.474287	1		-0.458783	0.323959
ENSG00000095485	-0.0975272	4.9861	0.74014	1		-0.0975272	0.130686
ENSG00000095539	-1.40396	0.888397	0.109391	1		-1.40396	0.961017
ENSG00000095564	-0.429575	6.27013	0.323098	1		-0.429575	0.490666
ENSG00000095574	0.20346	4.45968	0.592626	1		0.20346	0.227219
ENSG00000095585	-0.296222	4.91636	0.380946	1		-0.296222	0.419137
ENSG00000095637	-4.36134	3.0077	0.00871196	1		-4.36134	2.05988
ENSG00000095739	-0.55157	2.25724	0.362152	1		-0.55157	0.441109
ENSG00000095787	-0.103675	7.36107	0.689289	1		-0.103675	0.161598
ENSG00000095794	0.017108	4.08449	0.962267	1		0.017108	0.0167045
ENSG00000095906	0.125058	4.41305	0.749107	1		0.125058	0.125456
ENSG00000095917	-0.0888748	1.92403	0.964349	1		-0.0888748	0.0157659
ENSG00000095951	0.122038	6.44059	0.650527	1		0.122038	0.186735
ENSG00000095970	0.343471	7.42521	0.299493	1		0.343471	0.523614
ENSG00000096060	0.221412	6.36461	0.456564	1		0.221412	0.340499
ENSG00000096063	-0.289285	5.44192	0.377552	1		-0.289285	0.423023
ENSG00000096070	0.194137	4.99789	0.504209	1		0.194137	0.29739
ENSG00000096080	-0.159276	2.86445	0.742335	1		-0.159276	0.1294
ENSG00000096092	-0.236112	2.4209	0.654166	1		-0.236112	0.184312
ENSG00000096093	-0.0992623	2.115	0.88786	1		-0.0992623	0.0516555
ENSG00000096384	0.0827458	8.82464	0.820737	1		0.0827458	0.0857958
ENSG00000096401	-0.0825274	6.13468	0.789057	1		-0.0825274	0.102892
ENSG00000096433	-1.5036	3.30685	0.0302205	1		-1.5036	1.5197
ENSG00000096654	0.120667	2.94397	0.770375	1		0.120667	0.113298
ENSG00000096696	-0.312252	2.1395	0.78841	1		-0.312252	0.103248
ENSG00000096717	0.0563296	5.05215	0.854809	1		0.0563296	0.0681311
ENSG00000096746	0.180469	5.95047	0.571822	1		0.180469	0.242739
ENSG00000096872	-0.558102	2.96764	0.294124	1		-0.558102	0.53147
ENSG00000096968	-1.68442	6.40778	0.0313253	1		-1.68442	1.50411
ENSG00000096996	-0.479075	3.39133	0.367025	1		-0.479075	0.435304
ENSG00000097007	0.164905	6.21427	0.572336	1		0.164905	0.242349
ENSG00000097021	0.0997258	4.8817	0.843852	1		0.0997258	0.0737336
ENSG00000097033	-0.420231	7.75979	0.284242	1		-0.420231	0.546312
ENSG00000097046	-0.0498825	1.74601	0.940901	1		-0.0498825	0.0264562
ENSG00000097096	-0.886662	0.992654	0.32372	1		-0.886662	0.48983
ENSG00000099139	0.137607	3.17025	0.838832	1		0.137607	0.0763249
ENSG00000099194	0.262245	10.253	0.53054	1		0.262245	0.275282
ENSG00000099203	-0.210524	2.95811	0.617587	1		-0.210524	0.209302
ENSG00000099204	-2.94942	3.06373	0.00778204	1		-2.94942	2.10891
ENSG00000099219	0.1888	5.28871	0.597455	1		0.1888	0.223695
ENSG00000099246	-0.142437	6.87362	0.599428	1		-0.142437	0.222263
ENSG00000099250	0.157936	7.40717	0.74531	1		0.157936	0.127663
ENSG00000099282	-0.413637	2.73154	0.449559	1		-0.413637	0.347214
ENSG00000099284	-0.143593	3.77707	0.791298	1		-0.143593	0.10166
ENSG00000099290	0.343607	5.38076	0.409998	1		0.343607	0.387218
ENSG00000099308	-0.024568	5.34889	0.93393	1		-0.024568	0.0296857
ENSG00000099326	0.240405	4.02462	0.5739	1		0.240405	0.241164
ENSG00000099330	-0.458683	2.26656	0.352679	1		-0.458683	0.45262
ENSG00000099331	0.377401	9.66306	0.319921	1		0.377401	0.494957
ENSG00000099337	0.301988	3.76992	0.540984	1		0.301988	0.266816
ENSG00000099338	-0.273316	1.94317	0.780513	1		-0.273316	0.10762
ENSG00000099341	-0.0912128	6.95338	0.731865	1		-0.0912128	0.135569
ENSG00000099364	-0.316986	4.63268	0.387812	1		-0.316986	0.411379
ENSG00000099365	0.295831	1.09047	0.651375	1		0.295831	0.186169
ENSG00000099377	0.657492	6.87813	0.144754	1		0.657492	0.839369
ENSG00000099381	-0.0414644	5.0643	0.903671	1		-0.0414644	0.0439896
ENSG00000099385	-0.00315733	4.76595	1	1		-0.00315733	0
ENSG00000099622	-0.237512	6.21329	0.394106	1		-0.237512	0.404387
ENSG00000099624	-0.52603	4.67437	0.190101	1		-0.52603	0.721016
ENSG00000099625	-0.714275	0.466257	0.437365	1		-0.714275	0.359156
ENSG00000099783	-0.411277	7.76195	0.320684	1		-0.411277	0.493923
ENSG00000099785	0.00589554	6.40049	0.987684	1		0.00589554	0.0053819
ENSG00000099795	-0.359181	5.38349	0.293351	1		-0.359181	0.532612
ENSG00000099797	-0.268197	5.74197	0.398183	1		-0.268197	0.399917
ENSG00000099800	-0.23545	4.8551	0.569137	1		-0.23545	0.244783
ENSG00000099804	-0.743963	5.54901	0.0807305	1		-0.743963	1.09296
ENSG00000099810	0.159858	4.59653	0.635929	1		0.159858	0.196591
ENSG00000099814	-1.00361	3.06565	0.121654	1		-1.00361	0.914873
ENSG00000099817	-0.00964369	6.7545	0.982121	1		-0.00964369	0.0078352
ENSG00000099821	0.383989	4.60953	0.380199	1		0.383989	0.419989
ENSG00000099822	-1.18829	1.86085	0.0732369	1		-1.18829	1.13527
ENSG00000099849	-0.376878	3.333	0.418843	1		-0.376878	0.377949
ENSG00000099860	-0.326693	6.21382	0.573247	1		-0.326693	0.241658
ENSG00000099875	-0.300529	6.74177	0.32491	1		-0.300529	0.488237
ENSG00000099889	-0.390653	2.20874	0.462675	1		-0.390653	0.334724
ENSG00000099899	0.0845774	4.86973	0.799967	1		0.0845774	0.096928
ENSG00000099901	-0.281314	4.46248	0.473157	1		-0.281314	0.324995
ENSG00000099904	0.0374843	4.89498	0.915436	1		0.0374843	0.0383721
ENSG00000099910	-0.0420479	4.26175	0.902244	1		-0.0420479	0.044676
ENSG00000099917	-0.0111669	6.23278	0.968513	1		-0.0111669	0.0138945
ENSG00000099940	0.320931	6.27824	0.43778	1		0.320931	0.358744
ENSG00000099942	0.172765	6.64058	0.503481	1		0.172765	0.298017
ENSG00000099949	0.0921943	5.63519	0.761756	1		0.0921943	0.118184
ENSG00000099956	-0.0883874	5.61425	0.771325	1		-0.0883874	0.112763
ENSG00000099968	0.291769	5.32425	0.315426	1		0.291769	0.501102
ENSG00000099985	0.0402767	1.46629	0.978042	1		0.0402767	0.00964263
ENSG00000099991	0.0258355	6.19885	0.933309	1		0.0258355	0.0299746
ENSG00000099992	-0.234367	3.31113	0.667785	1		-0.234367	0.175363
ENSG00000099995	0.213733	6.53216	0.424653	1		0.213733	0.371966
ENSG00000099999	0.159274	2.29958	0.759701	1		0.159274	0.119357
ENSG00000100003	0.356308	-0.176909	0.710641	1		0.356308	0.14835
ENSG00000100014	0.277837	4.57484	0.398607	1		0.277837	0.399455
ENSG00000100023	0.316406	5.16786	0.303377	1		0.316406	0.518017
ENSG00000100028	-0.244451	5.29956	0.457348	1		-0.244451	0.339753
ENSG00000100029	0.05155	5.45137	0.891725	1		0.05155	0.0497692
ENSG00000100030	0.185226	7.8511	0.472476	1		0.185226	0.32562
ENSG00000100031	0.102853	4.00853	0.84798	1		0.102853	0.0716142
ENSG00000100034	0.0460625	5.68305	0.870166	1		0.0460625	0.0603979
ENSG00000100036	-0.3909	2.7018	0.397043	1		-0.3909	0.401163
ENSG00000100038	-0.0143613	4.21419	0.970944	1		-0.0143613	0.0128057
ENSG00000100055	0.137955	7.97513	0.684885	1		0.137955	0.164382
ENSG00000100056	0.214223	3.70608	0.595691	1		0.214223	0.224979
ENSG00000100060	0.122407	4.88632	0.765784	1		0.122407	0.115894
ENSG00000100068	0.666171	2.29519	0.364298	1		0.666171	0.438543
ENSG00000100075	-0.162118	5.98708	0.683244	1		-0.162118	0.165424
ENSG00000100077	0.287161	7.60202	0.298734	1		0.287161	0.524715
ENSG00000100079	0.0933048	4.95671	0.954841	1		0.0933048	0.0200687
ENSG00000100083	0.343525	7.32942	0.323863	1		0.343525	0.489639
ENSG00000100084	0.292571	3.45952	0.544231	1		0.292571	0.264216
ENSG00000100092	0.032727	5.44544	0.945658	1		0.032727	0.0242659
ENSG00000100097	-0.256133	10.1771	0.522943	1		-0.256133	0.281546
ENSG00000100099	0.178772	7.15302	0.634147	1		0.178772	0.19781
ENSG00000100100	-0.026679	6.57603	0.950511	1		-0.026679	0.0220427
ENSG00000100104	0.206765	4.30066	0.553135	1		0.206765	0.257169
ENSG00000100105	-0.536846	3.97014	0.185868	1		-0.536846	0.730796
ENSG00000100106	-0.309554	3.17994	0.490944	1		-0.309554	0.308968
ENSG00000100109	0.178436	5.27374	0.575967	1		0.178436	0.239602
ENSG00000100122	-1.37026	0.529524	0.123715	1		-1.37026	0.907576
ENSG00000100124	-0.268051	3.51891	0.505278	1		-0.268051	0.29647
ENSG00000100129	-0.0819585	6.80655	0.775682	1		-0.0819585	0.110316
ENSG00000100138	0.0295118	5.42926	0.923838	1		0.0295118	0.0344043
ENSG00000100139	0.427317	4.72365	0.228996	1		0.427317	0.640172
ENSG00000100142	-0.242991	4.32534	0.497799	1		-0.242991	0.302946
ENSG00000100147	-0.670853	2.39254	0.384434	1		-0.670853	0.415178
ENSG00000100150	0.262968	4.83312	0.463501	1		0.262968	0.333949
ENSG00000100151	-0.199941	3.77998	0.630011	1		-0.199941	0.200652
ENSG00000100154	0.122697	4.41172	0.795985	1		0.122697	0.0990952
ENSG00000100167	0.216394	2.64505	0.729596	1		0.216394	0.136917
ENSG00000100201	-0.110836	8.8743	0.695473	1		-0.110836	0.15772
ENSG00000100207	0.0463225	6.09977	0.870542	1		0.0463225	0.0602103
ENSG00000100209	0.612687	1.84017	0.282022	1		0.612687	0.549717
ENSG00000100211	-0.350449	2.35704	0.464061	1		-0.350449	0.333425
ENSG00000100216	-0.198514	5.06537	0.506739	1		-0.198514	0.295215
ENSG00000100219	-0.379347	5.96665	0.273618	1		-0.379347	0.562855
ENSG00000100220	-0.268609	6.27416	0.431391	1		-0.268609	0.365128
ENSG00000100221	0.269731	6.39882	0.490826	1		0.269731	0.309073
ENSG00000100225	0.178594	6.65568	0.648521	1		0.178594	0.188076
ENSG00000100226	-0.308244	5.09445	0.383258	1		-0.308244	0.416508
ENSG00000100227	-0.0506116	6.14813	0.859521	1		-0.0506116	0.0657435
ENSG00000100234	0.576328	4.66673	0.449924	1		0.576328	0.346861
ENSG00000100239	0.267019	6.00246	0.568427	1		0.267019	0.245326
ENSG00000100241	-0.0487387	6.75165	0.867323	1		-0.0487387	0.061819
ENSG00000100242	0.256129	7.42379	0.384695	1		0.256129	0.414883
ENSG00000100243	-0.00462437	7.00845	0.990673	1		-0.00462437	0.00406951
ENSG00000100246	0.120237	3.28021	0.83689	1		0.120237	0.0773316
ENSG00000100258	0.135696	5.69324	0.72372	1		0.135696	0.140429
ENSG00000100263	0.257571	3.96971	0.508559	1		0.257571	0.293659
ENSG00000100266	0.136903	6.86846	0.611056	1		0.136903	0.213919
ENSG00000100271	-0.164161	2.26219	0.759143	1		-0.164161	0.119676
ENSG00000100280	0.0196785	8.15736	0.951662	1		0.0196785	0.0215171
ENSG00000100281	0.0718264	4.651	0.835971	1		0.0718264	0.0778089
ENSG00000100284	0.119806	8.02743	0.751932	1		0.119806	0.123822
ENSG00000100285	0.06605	2.16506	0.934482	1		0.06605	0.0294293
ENSG00000100292	-0.102994	8.11704	0.775678	1		-0.102994	0.110318
ENSG00000100294	0.434297	2.51141	0.634418	1		0.434297	0.197624
ENSG00000100296	0.145842	4.48291	0.657078	1		0.145842	0.182383
ENSG00000100297	-0.357856	4.96832	0.444387	1		-0.357856	0.352238
ENSG00000100299	0.254685	5.89295	0.576817	1		0.254685	0.238962
ENSG00000100300	-0.0476579	8.10358	0.925101	1		-0.0476579	0.0338108
ENSG00000100304	0.367225	5.83417	0.32922	1		0.367225	0.482514
ENSG00000100307	-0.170059	4.67576	0.645889	1		-0.170059	0.189842
ENSG00000100311	-0.428687	5.72083	0.37804	1		-0.428687	0.422462
ENSG00000100316	-0.000163146	7.75536	0.999498	1		-0.000163146	0.000217855
ENSG00000100319	-0.186635	3.18758	0.670414	1		-0.186635	0.173657
ENSG00000100321	-0.215647	4.07871	0.767991	1		-0.215647	0.114644
ENSG00000100324	0.155649	5.10052	0.651697	1		0.155649	0.185954
ENSG00000100325	0.0180792	5.69914	0.961511	1		0.0180792	0.0170457
ENSG00000100330	-0.0147886	6.78386	0.954148	1		-0.0147886	0.0203844
ENSG00000100335	0.39062	6.67709	0.184435	1		0.39062	0.734157
ENSG00000100342	-0.0368397	4.83261	0.95282	1		-0.0368397	0.0209889
ENSG00000100344	0.336339	1.36333	0.708239	1		0.336339	0.14982
ENSG00000100345	-0.0154635	9.49329	0.95488	1		-0.0154635	0.0200514
ENSG00000100347	-0.348126	4.81106	0.375414	1		-0.348126	0.42549
ENSG00000100348	-0.0429568	5.46952	0.88508	1		-0.0429568	0.0530173
ENSG00000100350	0.292088	4.4938	0.472845	1		0.292088	0.325281
ENSG00000100353	-0.212636	6.96049	0.471772	1		-0.212636	0.326268
ENSG00000100354	-0.249455	6.5504	0.435701	1		-0.249455	0.360811
ENSG00000100359	-0.103882	5.74869	0.721168	1		-0.103882	0.141964
ENSG00000100360	0.28619	4.51951	0.474639	1		0.28619	0.323636
ENSG00000100362	-0.902724	2.31664	0.132057	1		-0.902724	0.879239
ENSG00000100364	0.278589	11.3985	0.482009	1		0.278589	0.316945
ENSG00000100365	-0.486547	6.54199	0.201055	1		-0.486547	0.696686
ENSG00000100368	0.286541	7.50462	0.289216	1		0.286541	0.538778
ENSG00000100372	-0.363325	3.84065	0.391815	1		-0.363325	0.406919
ENSG00000100376	0.318486	5.5862	0.685527	1		0.318486	0.163975
ENSG00000100379	-0.360428	3.62434	0.375702	1		-0.360428	0.425157
ENSG00000100380	0.260122	6.37725	0.335163	1		0.260122	0.474744
ENSG00000100385	-1.61866	1.04267	0.234254	1		-1.61866	0.630313
ENSG00000100387	-0.421732	5.66419	0.178803	1		-0.421732	0.747626
ENSG00000100393	0.0519345	7.46995	0.867983	1		0.0519345	0.0614888
ENSG00000100395	-0.0580441	4.86187	0.861674	1		-0.0580441	0.0646571
ENSG00000100401	0.0976046	5.72413	0.764279	1		0.0976046	0.116748
ENSG00000100403	0.153441	6.27663	0.596073	1		0.153441	0.2247
ENSG00000100410	-0.0422832	4.07998	0.900673	1		-0.0422832	0.0454329
ENSG00000100412	-0.142238	6.86698	0.725727	1		-0.142238	0.139227
ENSG00000100413	0.552002	4.22575	0.153254	1		0.552002	0.814588
ENSG00000100416	-0.593008	4.37344	0.212534	1		-0.593008	0.672572
ENSG00000100417	-0.450591	3.15008	0.282555	1		-0.450591	0.548897
ENSG00000100418	0.261613	4.92918	0.416331	1		0.261613	0.380561
ENSG00000100422	0.194785	6.42827	0.635225	1		0.194785	0.197072
ENSG00000100425	-0.226125	5.42416	0.434791	1		-0.226125	0.361719
ENSG00000100426	0.334082	5.46338	0.258103	1		0.334082	0.588207
ENSG00000100429	0.405153	1.1844	0.640533	1		0.405153	0.193458
ENSG00000100439	0.218053	5.99654	0.43363	1		0.218053	0.362881
ENSG00000100441	0.262255	6.19552	0.340909	1		0.262255	0.467362
ENSG00000100442	-0.922468	5.14972	0.0586571	1		-0.922468	1.23168
ENSG00000100445	-0.446733	2.2303	0.360766	1		-0.446733	0.442775
ENSG00000100448	-0.385437	0.530321	0.782716	1		-0.385437	0.106396
ENSG00000100450	-0.225716	-0.263912	0.892447	1		-0.225716	0.0494178
ENSG00000100461	0.308775	5.80657	0.334605	1		0.308775	0.475467
ENSG00000100462	-0.955273	4.73361	0.200731	1		-0.955273	0.697385
ENSG00000100478	0.421126	3.30402	0.335499	1		0.421126	0.474309
ENSG00000100479	0.754764	-0.0923627	0.39329	1		0.754764	0.405287
ENSG00000100483	-0.25559	2.97638	0.550548	1		-0.25559	0.259205
ENSG00000100485	-0.0420207	6.13111	0.886199	1		-0.0420207	0.0524686
ENSG00000100503	0.40478	8.06753	0.210502	1		0.40478	0.676744
ENSG00000100504	0.0291386	7.33585	0.93128	1		0.0291386	0.0309198
ENSG00000100505	-0.0721937	1.18101	0.940786	1		-0.0721937	0.0265091
ENSG00000100519	-0.344909	5.38758	0.326899	1		-0.344909	0.485587
ENSG00000100522	0.120196	3.92108	0.777012	1		0.120196	0.109572
ENSG00000100523	0.204064	7.57357	0.490938	1		0.204064	0.308973
ENSG00000100526	0.14964	0.847956	0.873801	1		0.14964	0.0585874
ENSG00000100528	0.107	6.1811	0.704359	1		0.107	0.152206
ENSG00000100532	-0.284402	4.09593	0.483813	1		-0.284402	0.315323
ENSG00000100554	-0.0130715	7.19713	0.959529	1		-0.0130715	0.017942
ENSG00000100558	-1.04639	0.443868	0.23658	1		-1.04639	0.626021
ENSG00000100564	-0.0491005	3.69072	0.888248	1		-0.0491005	0.0514657
ENSG00000100567	-0.93022	6.1059	0.0776499	1		-0.93022	1.10986
ENSG00000100568	0.049007	6.59953	0.870738	1		0.049007	0.0601127
ENSG00000100575	0.358232	2.86465	0.459177	1		0.358232	0.33802
ENSG00000100577	-0.194711	3.16563	0.658566	1		-0.194711	0.181401
ENSG00000100578	0.358736	4.03722	0.392079	1		0.358736	0.406626
ENSG00000100580	0.261784	6.11607	0.350344	1		0.261784	0.455505
ENSG00000100591	-0.32101	6.2642	0.34946	1		-0.32101	0.456602
ENSG00000100592	-1.47483	3.87977	0.0749704	1		-1.47483	1.12511
ENSG00000100596	-0.0553987	6.99339	0.871674	1		-0.0553987	0.0596458
ENSG00000100599	0.0975187	7.44639	0.823555	1		0.0975187	0.0843075
ENSG00000100600	0.116597	11.3049	0.771072	1		0.116597	0.112905
ENSG00000100601	0.279496	3.47446	0.553682	1		0.279496	0.256739
ENSG00000100603	0.0117029	5.86347	0.971917	1		0.0117029	0.0123709
ENSG00000100605	0.313096	6.89959	0.406771	1		0.313096	0.39065
ENSG00000100612	0.343774	6.76562	0.365898	1		0.343774	0.43664
ENSG00000100614	-0.24633	6.69325	0.442872	1		-0.24633	0.353722
ENSG00000100628	-1.91034	2.85409	0.123974	1		-1.91034	0.90667
ENSG00000100629	0.276911	1.95346	0.671093	1		0.276911	0.173217
ENSG00000100632	-0.194055	5.88446	0.496474	1		-0.194055	0.304103
ENSG00000100644	-0.0352864	8.5174	0.905901	1		-0.0352864	0.0429192
ENSG00000100647	0.120204	8.18891	0.67103	1		0.120204	0.173258
ENSG00000100650	-0.804709	7.61315	0.0840341	1		-0.804709	1.07554
ENSG00000100664	-0.127041	7.92365	0.674657	1		-0.127041	0.170917
ENSG00000100697	0.197238	8.37383	0.471478	1		0.197238	0.326538
ENSG00000100711	-0.107138	4.98649	0.779697	1		-0.107138	0.108074
ENSG00000100714	0.175354	5.83428	0.531956	1		0.175354	0.274125
ENSG00000100722	-0.445707	5.60513	0.286914	1		-0.445707	0.542249
ENSG00000100726	0.0758425	4.33404	0.856241	1		0.0758425	0.0674041
ENSG00000100731	0.429175	6.39075	0.119989	1		0.429175	0.92086
ENSG00000100744	0.0101344	4.88185	0.974238	1		0.0101344	0.0113347
ENSG00000100749	-0.554185	2.48077	0.320101	1		-0.554185	0.494714
ENSG00000100764	-0.775879	0.681217	0.289607	1		-0.775879	0.538191
ENSG00000100767	0.843493	4.67866	0.085995	1		0.843493	1.06553
ENSG00000100784	-0.726321	3.42273	0.205946	1		-0.726321	0.686247
ENSG00000100796	-0.175504	6.60773	0.5716	1		-0.175504	0.242907
ENSG00000100802	0.360658	1.83436	0.592455	1		0.360658	0.227344
ENSG00000100804	-0.774793	5.44207	0.12116	1		-0.774793	0.916642
ENSG00000100811	-0.00363096	7.4871	0.988201	1		-0.00363096	0.00515464
ENSG00000100813	-0.0245124	7.50569	0.923572	1		-0.0245124	0.0345293
ENSG00000100814	0.122249	1.62139	0.852889	1		0.122249	0.0691075
ENSG00000100815	0.540425	5.63588	0.0801955	1		0.540425	1.09585
ENSG00000100823	0.150126	5.72164	0.649884	1		0.150126	0.187164
ENSG00000100836	-0.196164	5.41168	0.523655	1		-0.196164	0.280955
ENSG00000100852	0.0307911	5.6142	0.924275	1		0.0307911	0.0341986
ENSG00000100865	0.287976	4.36546	0.462038	1		0.287976	0.335322
ENSG00000100883	-0.908427	6.43966	0.095249	1		-0.908427	1.02114
ENSG00000100888	-0.148567	6.68931	0.659033	1		-0.148567	0.181093
ENSG00000100889	0.105316	6.22261	0.77331	1		0.105316	0.111647
ENSG00000100890	0.00839413	3.13058	0.99092	1		0.00839413	0.00396155
ENSG00000100897	0.10766	6.06741	0.696026	1		0.10766	0.157374
ENSG00000100902	-0.503255	4.28729	0.203642	1		-0.503255	0.691133
ENSG00000100906	-0.536176	7.79579	0.223161	1		-0.536176	0.651382
ENSG00000100908	-1.28402	2.23282	0.10136	1		-1.28402	0.994132
ENSG00000100911	-0.360516	5.45946	0.386458	1		-0.360516	0.412897
ENSG00000100916	-0.550575	2.98145	0.313209	1		-0.550575	0.504166
ENSG00000100918	-0.0989537	1.77649	0.873259	1		-0.0989537	0.0588568
ENSG00000100926	0.104736	1.8898	0.888721	1		0.104736	0.0512343
ENSG00000100934	0.0723339	6.47384	0.792338	1		0.0723339	0.10109
ENSG00000100938	-0.0173187	5.38845	0.96126	1		-0.0173187	0.0171589
ENSG00000100941	-0.36424	6.02611	0.328781	1		-0.36424	0.483094
ENSG00000100949	0.0334736	4.87536	0.918488	1		0.0334736	0.0369265
ENSG00000100979	-0.23818	7.52548	0.775462	1		-0.23818	0.110439
ENSG00000100982	-0.173573	5.63027	0.53855	1		-0.173573	0.268774
ENSG00000100983	0.177294	5.4644	0.559939	1		0.177294	0.251859
ENSG00000100985	0.224557	12.6295	0.740164	1		0.224557	0.130672
ENSG00000100991	-0.262282	6.95079	0.368592	1		-0.262282	0.433454
ENSG00000100994	-0.0629485	6.75999	0.813884	1		-0.0629485	0.0894374
ENSG00000100997	-0.0286047	8.4877	0.938771	1		-0.0286047	0.0274403
ENSG00000101003	0.459209	3.13803	0.45534	1		0.459209	0.341664
ENSG00000101004	0.0457011	4.03215	0.923277	1		0.0457011	0.0346679
ENSG00000101017	0.20166	5.26674	0.656811	1		0.20166	0.18256
ENSG00000101019	0.218797	4.62846	0.513488	1		0.218797	0.289469
ENSG00000101040	-0.143485	5.62086	0.653223	1		-0.143485	0.184939
ENSG00000101052	-0.137026	4.11121	0.737732	1		-0.137026	0.132101
ENSG00000101079	0.165059	5.281	0.612002	1		0.165059	0.213247
ENSG00000101084	0.184869	4.92108	0.74947	1		0.184869	0.125246
ENSG00000101096	-2.81408	2.07416	0.0251028	1		-2.81408	1.60028
ENSG00000101104	0.744784	0.853655	0.313958	1		0.744784	0.503128
ENSG00000101109	0.0593128	7.29892	0.821909	1		0.0593128	0.0851763
ENSG00000101126	-0.141318	6.44037	0.651668	1		-0.141318	0.185973
ENSG00000101132	-0.377135	2.7611	0.433868	1		-0.377135	0.362642
ENSG00000101138	0.117991	4.50838	0.721532	1		0.117991	0.141744
ENSG00000101146	-0.174239	4.59161	0.614155	1		-0.174239	0.211722
ENSG00000101150	0.138294	8.34127	0.74971	1		0.138294	0.125106
ENSG00000101152	0.178602	7.77699	0.570337	1		0.178602	0.243868
ENSG00000101158	0.155957	6.64726	0.602887	1		0.155957	0.219764
ENSG00000101160	-0.214391	12.6273	0.692519	1		-0.214391	0.159568
ENSG00000101161	-0.0853813	6.34941	0.769608	1		-0.0853813	0.11373
ENSG00000101162	-0.206026	0.418354	0.826248	1		-0.206026	0.0828894
ENSG00000101166	0.258968	5.67483	0.363535	1		0.258968	0.439454
ENSG00000101181	0.204236	4.17582	0.597564	1		0.204236	0.223616
ENSG00000101182	-0.000376757	8.0431	1	1		-0.000376757	0
ENSG00000101187	1.0487	3.63751	0.038776	1		1.0487	1.41144
ENSG00000101189	-0.0818572	3.84609	0.85077	1		-0.0818572	0.0701879
ENSG00000101190	0.249066	3.2156	0.644258	1		0.249066	0.19094
ENSG00000101191	0.0160294	5.86122	0.958979	1		0.0160294	0.0181909
ENSG00000101193	0.108236	6.00112	0.701028	1		0.108236	0.154265
ENSG00000101194	1.1162	5.31433	0.0465483	1		1.1162	1.3321
ENSG00000101197	-0.281489	3.19509	0.517034	1		-0.281489	0.286481
ENSG00000101199	0.0739268	6.09304	0.822807	1		0.0739268	0.0847019
ENSG00000101213	-0.802625	2.56165	0.122604	1		-0.802625	0.911497
ENSG00000101216	-0.130006	4.32428	0.717077	1		-0.130006	0.144434
ENSG00000101220	-0.175126	4.92296	0.590566	1		-0.175126	0.228731
ENSG00000101224	0.0910077	5.57073	0.795976	1		0.0910077	0.0990999
ENSG00000101236	0.513048	5.77538	0.197941	1		0.513048	0.703464
ENSG00000101246	0.080261	4.61081	0.813648	1		0.080261	0.0895635
ENSG00000101247	-0.115543	3.24451	0.779078	1		-0.115543	0.108419
ENSG00000101255	0.343674	4.16852	0.481352	1		0.343674	0.317537
ENSG00000101265	0.153341	7.87908	0.589394	1		0.153341	0.229594
ENSG00000101266	-0.296682	5.95607	0.367231	1		-0.296682	0.43506
ENSG00000101280	0.530202	0.151583	0.638269	1		0.530202	0.194996
ENSG00000101290	0.0747283	8.19771	0.781657	1		0.0747283	0.106984
ENSG00000101294	0.296031	8.51971	0.415689	1		0.296031	0.381231
ENSG00000101307	0.192981	5.46297	0.611792	1		0.192981	0.213396
ENSG00000101310	0.0729069	6.31967	0.794272	1		0.0729069	0.100031
ENSG00000101335	-3.9496	5.28429	0.00848265	1		-3.9496	2.07147
ENSG00000101336	0.0120961	8.28383	0.965351	1		0.0120961	0.0153149
ENSG00000101337	-0.180194	6.57219	0.568472	1		-0.180194	0.245291
ENSG00000101342	0.142209	2.09345	0.846149	1		0.142209	0.0725529
ENSG00000101343	-0.059559	5.43199	0.837448	1		-0.059559	0.0770421
ENSG00000101346	0.321	5.02941	0.320455	1		0.321	0.494234
ENSG00000101347	0.196311	9.09539	0.467638	1		0.196311	0.330091
ENSG00000101350	-0.189982	5.13731	0.622052	1		-0.189982	0.206173
ENSG00000101353	0.42658	0.860263	0.534564	1		0.42658	0.272001
ENSG00000101361	-0.144995	5.54336	0.656784	1		-0.144995	0.182577
ENSG00000101363	0.088135	4.35047	0.801219	1		0.088135	0.0962488
ENSG00000101365	-0.846223	5.99872	0.103785	1		-0.846223	0.983865
ENSG00000101367	-0.0353648	7.32716	0.891	1		-0.0353648	0.0501223
ENSG00000101384	-0.511998	4.44253	0.472196	1		-0.511998	0.325878
ENSG00000101391	-0.0181235	4.11404	0.963531	1		-0.0181235	0.0161345
ENSG00000101400	-0.855421	3.49431	0.104915	1		-0.855421	0.979161
ENSG00000101407	0.0314048	4.42707	0.945917	1		0.0314048	0.0241468
ENSG00000101412	-2.1867	0.397828	0.038318	1		-2.1867	1.4166
ENSG00000101413	0.159414	5.12168	0.579176	1		0.159414	0.237189
ENSG00000101417	0.311703	3.13823	0.472253	1		0.311703	0.325825
ENSG00000101421	-0.362561	7.18308	0.216049	1		-0.362561	0.665449
ENSG00000101425	0.587516	1.03466	0.470857	1		0.587516	0.327111
ENSG00000101439	-0.101104	9.50956	0.863475	1		-0.101104	0.0637502
ENSG00000101440	-0.387535	0.0492928	0.647441	1		-0.387535	0.1888
ENSG00000101442	0.241125	3.40221	0.538474	1		0.241125	0.268835
ENSG00000101444	0.0813949	7.063	0.784155	1		0.0813949	0.105598
ENSG00000101445	-0.268173	0.626021	0.75666	1		-0.268173	0.121099
ENSG00000101452	-0.0199117	3.86004	0.958358	1		-0.0199117	0.0184722
ENSG00000101457	0.0651359	4.91868	0.835446	1		0.0651359	0.0780817
ENSG00000101460	-2.28111	3.42559	0.0141966	1		-2.28111	1.84782
ENSG00000101464	-0.308968	3.60644	0.57133	1		-0.308968	0.243113
ENSG00000101473	0.25	3.60169	0.519393	1		0.25	0.284504
ENSG00000101474	0.116863	7.82431	0.795866	1		0.116863	0.09916
ENSG00000101493	-0.0645114	6.17599	0.847329	1		-0.0645114	0.0719477
ENSG00000101544	0.233339	4.60073	0.471706	1		0.233339	0.326328
ENSG00000101546	0.402492	2.02349	0.468205	1		0.402492	0.329564
ENSG00000101557	-0.129538	6.58149	0.67971	1		-0.129538	0.167677
ENSG00000101558	-0.376635	7.05244	0.264211	1		-0.376635	0.57805
ENSG00000101574	0.112231	2.97065	0.824249	1		0.112231	0.0839416
ENSG00000101577	0.184673	6.82344	0.473194	1		0.184673	0.324961
ENSG00000101596	-0.0896446	6.3165	0.767613	1		-0.0896446	0.114857
ENSG00000101605	-4.07042	4.73835	0.00903842	1		-4.07042	2.04391
ENSG00000101608	-0.0788042	7.52021	0.840214	1		-0.0788042	0.0756103
ENSG00000101624	-0.0985307	2.68795	0.83326	1		-0.0985307	0.0792195
ENSG00000101639	-0.380617	4.99618	0.329654	1		-0.380617	0.481941
ENSG00000101654	0.0885709	6.04457	0.748513	1		0.0885709	0.125801
ENSG00000101665	0.0264926	3.82335	0.945208	1		0.0264926	0.0244728
ENSG00000101680	-0.574761	0.700567	0.354397	1		-0.574761	0.450509
ENSG00000101695	0.399279	5.27764	0.267916	1		0.399279	0.572002
ENSG00000101745	0.098973	7.57037	0.71798	1		0.098973	0.143888
ENSG00000101751	-0.325902	4.09764	0.466512	1		-0.325902	0.331137
ENSG00000101752	-0.192512	5.93244	0.62348	1		-0.192512	0.205177
ENSG00000101773	-0.104349	4.40041	0.775477	1		-0.104349	0.110431
ENSG00000101782	-0.403189	6.98642	0.239592	1		-0.403189	0.620528
ENSG00000101811	-0.502547	3.94131	0.33643	1		-0.502547	0.473105
ENSG00000101843	-0.147895	5.42128	0.617338	1		-0.147895	0.209477
ENSG00000101844	-0.273034	4.02074	0.495397	1		-0.273034	0.305047
ENSG00000101846	0.283208	4.54869	0.411873	1		0.283208	0.385237
ENSG00000101849	0.0669093	5.8273	0.838049	1		0.0669093	0.0767305
ENSG00000101850	0.789568	0.0894628	0.29584	1		0.789568	0.528943
ENSG00000101856	-0.0794956	6.06259	0.778141	1		-0.0794956	0.108942
ENSG00000101868	-0.491559	3.63181	0.400083	1		-0.491559	0.39785
ENSG00000101882	0.250767	3.71707	0.574552	1		0.250767	0.24067
ENSG00000101888	0.00580493	4.44377	0.995018	1		0.00580493	0.00216926
ENSG00000101892	0.417934	1.33029	0.681264	1		0.417934	0.166685
ENSG00000101901	0.131912	4.28773	0.738501	1		0.131912	0.131649
ENSG00000101911	-0.0158141	5.22868	0.962683	1		-0.0158141	0.0165165
ENSG00000101916	-0.0100234	7.3622	0.974074	1		-0.0100234	0.011408
ENSG00000101928	-0.265485	5.10926	0.468917	1		-0.265485	0.328904
ENSG00000101935	-1.31256	4.05369	0.0931012	1		-1.31256	1.03104
ENSG00000101940	-0.106109	5.37302	0.754381	1		-0.106109	0.122409
ENSG00000101945	-1.42794	3.33213	0.0635433	1		-1.42794	1.19693
ENSG00000101955	0.037098	4.59536	0.910901	1		0.037098	0.040529
ENSG00000101966	0.207374	7.09717	0.452682	1		0.207374	0.344207
ENSG00000101972	-0.62558	7.3103	0.226123	1		-0.62558	0.645656
ENSG00000101974	-0.47239	5.28876	0.285301	1		-0.47239	0.544696
ENSG00000101986	0.311479	6.20633	0.430483	1		0.311479	0.366044
ENSG00000101997	0.269811	4.83797	0.434596	1		0.269811	0.361914
ENSG00000102003	0.606029	1.9921	0.338517	1		0.606029	0.470419
ENSG00000102007	-0.308521	6.4155	0.392965	1		-0.308521	0.405646
ENSG00000102024	-6.10753	4.56194	0.00460414	1		-6.10753	2.33685
ENSG00000102030	-0.119198	3.54789	0.777011	1		-0.119198	0.109573
ENSG00000102032	-0.321381	6.05953	0.311984	1		-0.321381	0.505867
ENSG00000102034	0.180559	5.83133	0.498797	1		0.180559	0.302077
ENSG00000102038	0.0154305	0.882231	1	1		0.0154305	4.33947e-16
ENSG00000102054	-0.720107	6.52928	0.105716	1		-0.720107	0.975858
ENSG00000102057	0.285183	0.314654	0.759187	1		0.285183	0.119651
ENSG00000102078	-0.244028	2.29849	0.616015	1		-0.244028	0.210409
ENSG00000102081	-0.469128	6.25328	0.215408	1		-0.469128	0.666739
ENSG00000102096	-0.0928091	2.71162	0.845616	1		-0.0928091	0.072827
ENSG00000102100	0.104765	4.14348	0.761008	1		0.104765	0.118611
ENSG00000102103	0.100606	4.78868	0.764425	1		0.100606	0.116665
ENSG00000102119	0.192906	4.5196	0.709044	1		0.192906	0.149327
ENSG00000102125	0.0260994	4.79919	0.937921	1		0.0260994	0.027834
ENSG00000102144	-0.377558	8.83173	0.285475	1		-0.377558	0.544433
ENSG00000102158	0.184798	6.86718	0.468531	1		0.184798	0.329262
ENSG00000102172	0.0540905	7.18443	0.89026	1		0.0540905	0.050483
ENSG00000102178	0.247304	5.45453	0.47642	1		0.247304	0.32201
ENSG00000102181	0.150972	6.35588	0.639426	1		0.150972	0.19421
ENSG00000102189	0.0154666	6.56218	0.968921	1		0.0154666	0.0137116
ENSG00000102218	0.0444849	6.3501	0.88552	1		0.0444849	0.0528018
ENSG00000102221	-1.66753	2.30628	0.0981648	1		-1.66753	1.00804
ENSG00000102225	-0.691268	5.60141	0.0992694	1		-0.691268	1.00318
ENSG00000102226	0.307112	4.4026	0.380671	1		0.307112	0.41945
ENSG00000102241	0.158269	5.65612	0.56024	1		0.158269	0.251626
ENSG00000102265	0.20006	7.10942	0.620492	1		0.20006	0.207263
ENSG00000102302	-1.34808	2.82344	0.104826	1		-1.34808	0.97953
ENSG00000102309	-0.624354	3.28664	0.146495	1		-0.624354	0.834177
ENSG00000102312	-1.12955	2.94351	0.0518221	1		-1.12955	1.28549
ENSG00000102316	-0.462168	6.32966	0.185413	1		-0.462168	0.731861
ENSG00000102317	-0.137091	7.41452	0.653429	1		-0.137091	0.184801
ENSG00000102349	0.0496252	2.75395	0.928605	1		0.0496252	0.0321691
ENSG00000102384	-0.943379	1.85024	0.208718	1		-0.943379	0.68044
ENSG00000102390	-0.0599033	5.09464	0.860554	1		-0.0599033	0.0652218
ENSG00000102393	0.219757	8.3823	0.490146	1		0.219757	0.309675
ENSG00000102401	-0.287903	5.76066	0.383215	1		-0.287903	0.416558
ENSG00000102409	0.168826	4.45114	0.767086	1		0.168826	0.115156
ENSG00000102445	-0.249275	3.34399	0.531299	1		-0.249275	0.274661
ENSG00000102468	-1.35523	1.36463	0.199484	1		-1.35523	0.700091
ENSG00000102471	-1.96295	1.48004	0.0419021	1		-1.96295	1.37776
ENSG00000102524	-0.0592237	6.48464	0.8398	1		-0.0592237	0.0758241
ENSG00000102531	-0.407907	7.19557	0.329432	1		-0.407907	0.482234
ENSG00000102543	0.281483	2.97062	0.557313	1		0.281483	0.253901
ENSG00000102547	0.0231126	5.63941	0.948989	1		0.0231126	0.022739
ENSG00000102554	-3.04578	1.98638	0.0234558	1		-3.04578	1.62975
ENSG00000102572	0.339967	6.54792	0.361626	1		0.339967	0.44174
ENSG00000102575	0.240598	12.0794	0.607465	1		0.240598	0.216479
ENSG00000102580	0.296995	7.19797	0.278186	1		0.296995	0.555664
ENSG00000102595	0.548405	3.39089	0.194143	1		0.548405	0.711878
ENSG00000102606	-0.105095	5.95115	0.705905	1		-0.105095	0.151254
ENSG00000102699	0.308926	7.51379	0.304752	1		0.308926	0.516053
ENSG00000102710	-0.121814	5.36404	0.688974	1		-0.121814	0.161797
ENSG00000102738	0.202713	2.96429	0.71136	1		0.202713	0.14791
ENSG00000102743	0.656901	0.338399	0.406492	1		0.656901	0.390948
ENSG00000102753	-1.3505	7.26717	0.0646398	1		-1.3505	1.1895
ENSG00000102755	0.75582	3.25989	0.280706	1		0.75582	0.551749
ENSG00000102760	0.612007	6.96553	0.334882	1		0.612007	0.475109
[truncated: 9,770 more rows]

## Sheet: Desialylated vs Control
ID	logFC	logCPM	PValue	FDR		logFC	p-value
ENSG00000000419	-0.0788153	4.79283	0.85945	1		-0.0788153	0.0657795
ENSG00000000457	0.168337	3.55495	0.711467	1		0.168337	0.147845
ENSG00000000460	0.248802	2.05972	0.68781	1		0.248802	0.162532
ENSG00000000938	-0.0190844	8.55645	0.975317	1		-0.0190844	0.0108544
ENSG00000000971	-1.28337	1.71568	0.106665	1		-1.28337	0.971979
ENSG00000001036	0.275636	6.85661	0.534435	1		0.275636	0.272105
ENSG00000001084	-0.470008	6.39259	0.469394	1		-0.470008	0.328463
ENSG00000001167	0.0351839	5.27834	0.927343	1		0.0351839	0.0327594
ENSG00000001460	0.537436	1.53118	0.637557	1		0.537436	0.195481
ENSG00000001461	-0.00220209	4.019	1	1		-0.00220209	0
ENSG00000001497	-0.089305	4.26384	0.828416	1		-0.089305	0.0817515
ENSG00000001561	1.255	3.56971	0.206748	1		1.255	0.684558
ENSG00000001617	0.531444	1.10613	0.852134	1		0.531444	0.0694921
ENSG00000001629	-0.0587422	5.99247	0.907774	1		-0.0587422	0.0420223
ENSG00000001630	-2.3351	3.54238	0.000297502	0.206195		-2.3351	3.52651
ENSG00000001631	-0.641427	5.18748	0.273937	1		-0.641427	0.562349
ENSG00000002016	0.69505	2.81853	0.23235	1		0.69505	0.633857
ENSG00000002330	-0.538883	3.15502	0.432586	1		-0.538883	0.363928
ENSG00000002549	-0.334273	6.79342	0.489132	1		-0.334273	0.310574
ENSG00000002586	-0.883828	8.37043	0.198918	1		-0.883828	0.701326
ENSG00000002587	2.69225	4.3917	0.00148403	0.505752		2.69225	2.82856
ENSG00000002726	-0.685687	1.0812	0.366155	1		-0.685687	0.436335
ENSG00000002822	-0.102316	5.43207	0.838747	1		-0.102316	0.0763689
ENSG00000002834	0.0914321	8.84955	0.855222	1		0.0914321	0.0679209
ENSG00000002919	0.0692734	5.04853	0.868481	1		0.0692734	0.0612398
ENSG00000002933	0.100659	7.88449	0.851797	1		0.100659	0.0696639
ENSG00000003056	0.239725	8.59978	0.600886	1		0.239725	0.221208
ENSG00000003096	-3.91758	4.53124	0.00335022	0.61894		-3.91758	2.47493
ENSG00000003147	-1.74204	1.48777	0.0177663	0.858863		-1.74204	1.7504
ENSG00000003393	0.0536709	5.53675	0.889641	1		0.0536709	0.050785
ENSG00000003400	0.204532	4.58399	0.763571	1		0.204532	0.117151
ENSG00000003402	0.798234	8.58191	0.12798	1		0.798234	0.892857
ENSG00000003436	1.1622	4.91414	0.116893	1		1.1622	0.932211
ENSG00000003509	0.374021	3.23748	0.463473	1		0.374021	0.333976
ENSG00000003756	-0.110964	6.64206	0.774682	1		-0.110964	0.110877
ENSG00000003987	-0.0941509	1.15421	0.844192	1		-0.0941509	0.0735586
ENSG00000004059	-0.572851	6.11031	0.165055	1		-0.572851	0.782372
ENSG00000004139	0.106606	2.33982	0.87114	1		0.106606	0.0599119
ENSG00000004142	0.0415588	5.85548	0.921069	1		0.0415588	0.0357076
ENSG00000004399	-0.189346	9.45649	0.740503	1		-0.189346	0.130473
ENSG00000004455	0.0693218	4.89805	0.892348	1		0.0693218	0.0494657
ENSG00000004468	1.87734	4.60764	0.116116	1		1.87734	0.935107
ENSG00000004478	0.63136	6.67426	0.183404	1		0.63136	0.736591
ENSG00000004487	-0.137292	5.77277	0.752629	1		-0.137292	0.123419
ENSG00000004534	-0.170094	5.98972	0.659874	1		-0.170094	0.180539
ENSG00000004660	-0.181385	4.8958	0.821821	1		-0.181385	0.0852227
ENSG00000004700	-0.0140916	5.45451	0.970212	1		-0.0140916	0.0131334
ENSG00000004766	-0.398518	5.41752	0.478659	1		-0.398518	0.319973
ENSG00000004777	0.369055	0.958972	0.719462	1		0.369055	0.142992
ENSG00000004779	-0.197205	4.98734	0.642275	1		-0.197205	0.192279
ENSG00000004799	0.470842	3.91253	0.725946	1		0.470842	0.139096
ENSG00000004809	1.43494	1.57194	0.263206	1		1.43494	0.579704
ENSG00000004846	0.838758	2.08334	0.349245	1		0.838758	0.456869
ENSG00000004864	0.415306	5.37974	0.28134	1		0.415306	0.550768
ENSG00000004866	-0.331142	4.44862	0.509332	1		-0.331142	0.292999
ENSG00000004897	-0.138124	6.18281	0.781957	1		-0.138124	0.106817
ENSG00000004961	-0.0811099	4.79417	0.832957	1		-0.0811099	0.0793777
ENSG00000004975	-0.315732	5.5949	0.541549	1		-0.315732	0.266362
ENSG00000005007	-0.0563721	6.89924	0.881769	1		-0.0563721	0.054645
ENSG00000005020	-0.254584	7.36392	0.556287	1		-0.254584	0.254701
ENSG00000005022	-0.213858	7.67348	0.670208	1		-0.213858	0.17379
ENSG00000005059	-0.578659	4.3812	0.260025	1		-0.578659	0.584985
ENSG00000005075	-0.0286417	4.04476	0.972537	1		-0.0286417	0.0120937
ENSG00000005100	-0.494089	4.45307	0.373747	1		-0.494089	0.427422
ENSG00000005156	-0.198072	3.79339	0.726586	1		-0.198072	0.138713
ENSG00000005175	0.146574	4.59107	0.773941	1		0.146574	0.111292
ENSG00000005187	-0.505351	0.0198897	0.6358	1		-0.505351	0.196679
ENSG00000005189	-0.815149	0.156915	0.37287	1		-0.815149	0.428442
ENSG00000005194	0.017303	4.63178	0.983735	1		0.017303	0.0071217
ENSG00000005206	-0.119295	3.59653	0.783358	1		-0.119295	0.10604
ENSG00000005238	0.569947	6.54514	0.299135	1		0.569947	0.524133
ENSG00000005243	-2.00367	1.56142	0.0441397	1		-2.00367	1.35517
ENSG00000005249	-1.99418	3.34335	0.0169651	0.858863		-1.99418	1.77044
ENSG00000005302	0.0812056	5.16566	0.834583	1		0.0812056	0.0785306
ENSG00000005339	0.0875521	6.78105	0.837918	1		0.0875521	0.0767987
ENSG00000005379	-1.85593	0.609196	0.0466474	1		-1.85593	1.33117
ENSG00000005381	-0.552092	1.10724	0.46641	1		-0.552092	0.331232
ENSG00000005436	-0.313792	3.65833	0.578938	1		-0.313792	0.237368
ENSG00000005469	-0.538907	3.99879	0.291663	1		-0.538907	0.535118
ENSG00000005471	-2.1105	1.95245	0.221134	1		-2.1105	0.655344
ENSG00000005483	0.564462	7.23669	0.278647	1		0.564462	0.554945
ENSG00000005486	1.29292	5.60382	0.0639027	1		1.29292	1.19448
ENSG00000005700	0.171172	6.39313	0.680289	1		0.171172	0.167306
ENSG00000005801	0.0974179	3.61553	0.861214	1		0.0974179	0.064889
ENSG00000005810	0.0246447	7.29981	0.966177	1		0.0246447	0.0149433
ENSG00000005812	-0.117576	6.40946	0.770632	1		-0.117576	0.113153
ENSG00000005844	-0.493125	7.14995	0.258226	1		-0.493125	0.588
ENSG00000005882	-0.790426	3.39093	0.126553	1		-0.790426	0.897729
ENSG00000005884	-0.998786	5.33701	0.381626	1		-0.998786	0.418362
ENSG00000005889	0.0605429	5.64038	0.894388	1		0.0605429	0.0484739
ENSG00000005893	-0.120754	9.33317	0.792489	1		-0.120754	0.101007
ENSG00000006007	0.092129	7.03239	0.856675	1		0.092129	0.067184
ENSG00000006015	-0.412604	4.83176	0.507477	1		-0.412604	0.294584
ENSG00000006025	-1.65798	2.17555	0.10675	1		-1.65798	0.971632
ENSG00000006062	-0.0633864	4.46852	0.926728	1		-0.0633864	0.0330476
ENSG00000006118	2.00678	5.86481	0.111987	1		2.00678	0.950832
ENSG00000006125	-0.103895	7.38673	0.802487	1		-0.103895	0.095562
ENSG00000006194	-0.497395	5.00807	0.325252	1		-0.497395	0.48778
ENSG00000006282	0.129109	3.96874	0.835794	1		0.129109	0.0779006
ENSG00000006283	-0.369372	1.39168	0.881223	1		-0.369372	0.0549141
ENSG00000006327	-0.419099	3.45839	0.544196	1		-0.419099	0.264244
ENSG00000006432	-0.32592	1.59484	0.824708	1		-0.32592	0.0836996
ENSG00000006451	-0.0939368	7.15907	0.838721	1		-0.0939368	0.0763822
ENSG00000006453	-0.324855	2.98046	0.678971	1		-0.324855	0.168149
ENSG00000006459	0.981838	6.81221	0.136036	1		0.981838	0.866346
ENSG00000006530	1.03307	3.94203	0.0861502	1		1.03307	1.06474
ENSG00000006534	0.104273	6.65155	0.84995	1		0.104273	0.0706067
ENSG00000006576	-0.233131	5.55538	0.592749	1		-0.233131	0.227129
ENSG00000006607	0.102803	4.55921	0.809704	1		0.102803	0.0916737
ENSG00000006625	-0.199891	4.99977	0.723341	1		-0.199891	0.140657
ENSG00000006634	0.288972	3.25946	0.579664	1		0.288972	0.236824
ENSG00000006652	-0.327653	5.25824	0.669809	1		-0.327653	0.174049
ENSG00000006695	-0.443998	3.79509	0.425301	1		-0.443998	0.371303
ENSG00000006704	-0.572324	4.07437	0.309498	1		-0.572324	0.509343
ENSG00000006712	0.00908278	5.07975	0.973175	1		0.00908278	0.011809
ENSG00000006715	-0.0659848	7.02603	0.867047	1		-0.0659848	0.0619574
ENSG00000006740	-2.34037	1.17156	0.0663768	1		-2.34037	1.17798
ENSG00000006744	-0.16647	5.17422	0.708316	1		-0.16647	0.149773
ENSG00000006747	-0.68112	4.63883	0.538427	1		-0.68112	0.268873
ENSG00000006756	0.132692	5.40139	0.827432	1		0.132692	0.0822676
ENSG00000006757	-0.378491	2.5482	0.618988	1		-0.378491	0.208318
ENSG00000006831	0.00826438	6.45751	0.976426	1		0.00826438	0.0103606
ENSG00000006837	-0.391737	1.54522	0.612662	1		-0.391737	0.212779
ENSG00000007038	-0.626486	0.692457	0.656981	1		-0.626486	0.182447
ENSG00000007047	-0.180286	4.76013	0.7274	1		-0.180286	0.138227
ENSG00000007080	-0.172116	5.25737	0.707688	1		-0.172116	0.150158
ENSG00000007129	0.372019	0.799596	0.855644	1		0.372019	0.0677068
ENSG00000007168	-0.144896	7.47867	0.758345	1		-0.144896	0.120133
ENSG00000007202	-0.391214	8.09448	0.422731	1		-0.391214	0.373936
ENSG00000007237	-0.502661	8.34828	0.493284	1		-0.502661	0.306903
ENSG00000007255	-1.23731	3.68709	0.152338	1		-1.23731	0.817193
ENSG00000007264	-0.440318	4.8697	0.436318	1		-0.440318	0.360197
ENSG00000007341	-0.908437	3.21401	0.137546	1		-0.908437	0.861553
ENSG00000007372	-0.407175	1.04279	0.639504	1		-0.407175	0.194157
ENSG00000007376	0.114174	4.00314	0.846644	1		0.114174	0.072299
ENSG00000007384	-0.979489	3.79251	0.0471611	1		-0.979489	1.32642
ENSG00000007392	-0.0931539	4.79406	0.813375	1		-0.0931539	0.0897093
ENSG00000007520	0.0454114	4.52304	0.946621	1		0.0454114	0.0238237
ENSG00000007541	-0.107754	4.8435	0.806131	1		-0.107754	0.0935946
ENSG00000007545	0.211682	3.60135	0.645362	1		0.211682	0.190197
ENSG00000007866	-1.04149	0.786553	0.66271	1		-1.04149	0.178676
ENSG00000007923	-0.433784	5.04677	0.431936	1		-0.433784	0.364581
ENSG00000007944	1.32223	3.73304	0.0865044	1		1.32223	1.06296
ENSG00000007968	-0.246126	3.29164	0.798258	1		-0.246126	0.0978569
ENSG00000008018	-0.0237004	6.18337	0.963038	1		-0.0237004	0.0163564
ENSG00000008056	0.70023	0.879069	0.845728	1		0.70023	0.0727691
ENSG00000008083	-0.0232103	6.17789	0.955436	1		-0.0232103	0.0197983
ENSG00000008086	-1.20532	1.90304	0.227966	1		-1.20532	0.64213
ENSG00000008118	-1.11883	2.0186	0.304333	1		-1.11883	0.516651
ENSG00000008128	-0.018309	3.08639	0.979541	1		-0.018309	0.00897733
ENSG00000008130	-0.0578595	7.48449	0.897989	1		-0.0578595	0.0467288
ENSG00000008256	-0.322261	4.92329	0.440385	1		-0.322261	0.356168
ENSG00000008282	0.108771	6.86296	0.791615	1		0.108771	0.101486
ENSG00000008283	-0.111027	3.76601	0.862399	1		-0.111027	0.0642917
ENSG00000008294	-0.0437943	7.72389	0.918728	1		-0.0437943	0.0368132
ENSG00000008300	0.106894	1.02507	0.932645	1		0.106894	0.0302838
ENSG00000008311	0.76549	0.0655562	0.349222	1		0.76549	0.456899
ENSG00000008324	-0.243948	3.25867	0.708123	1		-0.243948	0.149891
ENSG00000008382	-0.63679	5.04466	0.272051	1		-0.63679	0.56535
ENSG00000008394	0.699521	6.46388	0.107666	1		0.699521	0.967923
ENSG00000008405	0.118416	4.59381	0.769283	1		0.118416	0.113914
[truncated: 11,855 more rows]

## Sheet: Atherogenic vs Control
ID	logFC	logCPM	PValue	FDR		logFC	p-value
[truncated: 11,870 more rows]

[truncated: 1 more sheets: Acetylated vs Control]
